# Supplementary material for: PUPMCR: an R package for image-based identification of color based on Rayner’s (1970) terminology and known fungal pigments
Source: Biol Methods Protoc. 2025 Jan 12;10(1):bpaf004. doi: 10.1093/biomethods/bpaf004 (PMC11825390; doi:10.1093/biomethods/bpaf004)
Supplement: bpaf004_Supplementary_Data [file bpaf004_supplementary_data.zip]

Archive with 5 entries (5 files):
- rgbC.xlsx
- rgbE.xlsx
- Dataset for Confusion Matrix.xlsx
- labC.xlsx
- labE.xlsx
