# Supplementary material for: PUPMCR: an R package for image-based identification of color based on Rayner’s (1970) terminology and known fungal pigments
Source: Biol Methods Protoc. 2025 Jan 12;10(1):bpaf004. doi: 10.1093/biomethods/bpaf004 (PMC11825390; doi:10.1093/biomethods/bpaf004)
Supplement: bpaf004_Supplementary_Data [file bpaf004_supplementary_data.zip › rgbC.xlsx]

## Sheet: SUMMARY
		PUPMCR							MEAN	SD			MEAN	SD
		Yellow	Green	Red	Blue	Purple
Paper	Yellow	195.0 ± 0.7	2.4 ± 1.3	5.4 ± 1.3	2.0 ± 2.3	8.2 ± 2.7		Accuracy	0.899333	0.00278887		IRR	0.65765	0.00418667
	Green	4.2 ± 0.4	23.6 ± 0.5	2.2 ± 0.4	1.4 ± 1.1	5.6 ± 1.7		Precision	0.941123	0.00203478
	Red	6.6 ± 0.9	0.8 ± 0.4	29.6 ± 0.5	1.0 ± 1.0	5.0 ± 1.0		Recall	0.915493	0.00331975
	Blue	0.4 ± 0.5	0.8 ± 0.8	0	1.8 ± 0.4	1.0 ± 0.0		Specificity	0.85977	0.00514039
	Purple	1.0 ± 0.0	0	1.0 ± 0.0	0.2 ± 0.4	0.8 ± 0.4
		PUPMCR
		Yellow	Green	Red	Blue	Purple
Paper	Yellow	195.0 ± 0.7	2.4 ± 1.3	5.4 ± 1.3	2.0 ± 2.3	8.2 ± 2.7		Accuracy	0.942	0.00505525
	Green	4.2 ± 0.4	23.6 ± 0.5	2.2 ± 0.4	1.4 ± 1.1	5.6 ± 1.7		Precision	0.856906	0.0448659
	Red	6.6 ± 0.9	0.8 ± 0.4	29.6 ± 0.5	1.0 ± 1.0	5.0 ± 1.0		Recall	0.637838	0.0148033
	Blue	0.4 ± 0.5	0.8 ± 0.8	0	1.8 ± 0.4	1.0 ± 0.0		Specificity	0.984791	0.00537724
	Purple	1.0 ± 0.0	0	1.0 ± 0.0	0.2 ± 0.4	0.8 ± 0.4
		PUPMCR
		Yellow	Green	Red	Blue	Purple
Paper	Yellow	195.0 ± 0.7	2.4 ± 1.3	5.4 ± 1.3	2.0 ± 2.3	8.2 ± 2.7		Accuracy	0.926667	0.00527046
	Green	4.2 ± 0.4	23.6 ± 0.5	2.2 ± 0.4	1.4 ± 1.1	5.6 ± 1.7		Precision	0.776092	0.0326262
	Red	6.6 ± 0.9	0.8 ± 0.4	29.6 ± 0.5	1.0 ± 1.0	5.0 ± 1.0		Recall	0.688372	0.0127377
	Blue	0.4 ± 0.5	0.8 ± 0.8	0	1.8 ± 0.4	1.0 ± 0.0		Specificity	0.966537	0.00651097
	Purple	1.0 ± 0.0	0	1.0 ± 0.0	0.2 ± 0.4	0.8 ± 0.4
		PUPMCR
		Yellow	Green	Red	Blue	Purple
Paper	Yellow	195.0 ± 0.7	2.4 ± 1.3	5.4 ± 1.3	2.0 ± 2.3	8.2 ± 2.7		Accuracy	0.977333	0.0136219
	Green	4.2 ± 0.4	23.6 ± 0.5	2.2 ± 0.4	1.4 ± 1.1	5.6 ± 1.7		Precision	0.410769	0.340959
	Red	6.6 ± 0.9	0.8 ± 0.4	29.6 ± 0.5	1.0 ± 1.0	5.0 ± 1.0		Recall	0.45	0.111803
	Blue	0.4 ± 0.5	0.8 ± 0.8	0	1.8 ± 0.4	1.0 ± 0.0		Specificity	0.984459	0.0140518
	Purple	1.0 ± 0.0	0	1.0 ± 0.0	0.2 ± 0.4	0.8 ± 0.4
		PUPMCR
		Yellow	Green	Red	Blue	Purple
Paper	Yellow	195.0 ± 0.7	2.4 ± 1.3	5.4 ± 1.3	2.0 ± 2.3	8.2 ± 2.7		Accuracy	0.926667	0.0152753
	Green	4.2 ± 0.4	23.6 ± 0.5	2.2 ± 0.4	1.4 ± 1.1	5.6 ± 1.7		Precision	0.0398352	0.025743
	Red	6.6 ± 0.9	0.8 ± 0.4	29.6 ± 0.5	1.0 ± 1.0	5.0 ± 1.0		Recall	0.266667	0.149071
	Blue	0.4 ± 0.5	0.8 ± 0.8	0	1.8 ± 0.4	1.0 ± 0.0		Specificity	0.933333	0.0156846
	Purple	1.0 ± 0.0	0	1.0 ± 0.0	0.2 ± 0.4	0.8 ± 0.4

## Sheet: MATRIX
		PUPMCR								PUPMCR
		Yellow	Green	Red	Blue	Purple				Yellow	Green	Red	Blue	Purple
Paper	Yellow	195.0 ± 0.7	2.4 ± 1.3	5.4 ± 1.3	2.0 ± 2.3	8.2 ± 2.7		Paper	Yellow	195	0	7	6	5
	Green	4.2 ± 0.4	23.6 ± 0.5	2.2 ± 0.4	1.4 ± 1.1	5.6 ± 1.7			Green	5	23	3	3	3
	Red	6.6 ± 0.9	0.8 ± 0.4	29.6 ± 0.5	1.0 ± 1.0	5.0 ± 1.0			Red	6	1	30	2	4
	Blue	0.4 ± 0.5	0.8 ± 0.8	0	1.8 ± 0.4	1.0 ± 0.0			Blue	0	1	0	2	1
	Purple	1.0 ± 0.0	0	1.0 ± 0.0	0.2 ± 0.4	0.8 ± 0.4			Purple	1	0	1	0	1
MEAN		PUPMCR								PUPMCR
		Yellow	Green	Red	Blue	Purple				Yellow	Green	Red	Blue	Purple
Paper	Yellow	195	2.4	5.4	2	8.2		Paper	Yellow	196	3	6	1	7
	Green	4.2	23.6	2.2	1.4	5.6			Green	4	23	2	1	7
	Red	6.6	0.8	29.6	1	5			Red	7	1	29	1	5
	Blue	0.4	0.8	0	1.8	1			Blue	0	2	0	1	1
	Purple	1	0	1	0.2	0.8			Purple	1	0	1	0	1
SD		PUPMCR								PUPMCR
		Yellow	Green	Red	Blue	Purple				Yellow	Green	Red	Blue	Purple
Paper	Yellow	0.707107	1.34164	1.34164	2.34521	2.68328		Paper	Yellow	194	3	4	1	11
	Green	0.447214	0.547723	0.447214	1.14018	1.67332			Green	4	24	2	2	5
	Red	0.894427	0.447214	0.547723	1	1			Red	6	1	30	0	6
	Blue	0.547723	0.83666	0	0.447214	0			Blue	1	0	0	2	1
	Purple	0	0	0	0.447214	0.447214			Purple	1	0	1	0	1
										PUPMCR
										Yellow	Green	Red	Blue	Purple
								Paper	Yellow	195	3	4	0	11
									Green	4	24	2	0	7
									Red	8	0	29	0	6
									Blue	0	1	0	2	1
									Purple	1	0	1	0	1
										PUPMCR
										Yellow	Green	Red	Blue	Purple
								Paper	Yellow	195	3	6	2	7
									Green	4	24	2	1	6
									Red	6	1	30	2	4
									Blue	1	0	0	2	1
									Purple	1	0	1	1	0

## Sheet: METRICS
					1			2			3			4			5
		MEAN	SD
Yellow	Accuracy	0.899333	0.00278887		Accuracy	0.9		Accuracy	0.903333		Accuracy	0.896667		Accuracy	0.896667		Accuracy	0.9
	Precision	0.941123	0.00203478		Precision	0.942029		Precision	0.942308		Precision	0.941748		Precision	0.9375		Precision	0.942029
	Recall	0.915493	0.00331975		Recall	0.915493		Recall	0.920188		Recall	0.910798		Recall	0.915493		Recall	0.915493
	Specificity	0.85977	0.00514039		Specificity	0.862069		Specificity	0.862069		Specificity	0.862069		Specificity	0.850575		Specificity	0.862069
Green	Accuracy	0.942	0.00505525		Accuracy	0.946667		Accuracy	0.933333		Accuracy	0.943333		Accuracy	0.943333		Accuracy	0.943333
	Precision	0.856906	0.0448659		Precision	0.92		Precision	0.793103		Precision	0.857143		Precision	0.857143		Precision	0.857143
	Recall	0.637838	0.0148033		Recall	0.621622		Recall	0.621622		Recall	0.648649		Recall	0.648649		Recall	0.648649
	Specificity	0.984791	0.00537724		Specificity	0.992395		Specificity	0.977186		Specificity	0.984791		Specificity	0.984791		Specificity	0.984791
Red	Accuracy	0.926667	0.00527046		Accuracy	0.92		Accuracy	0.923333		Accuracy	0.933333		Accuracy	0.93		Accuracy	0.926667
	Precision	0.776092	0.0326262		Precision	0.731707		Precision	0.763158		Precision	0.810811		Precision	0.805556		Precision	0.769231
	Recall	0.688372	0.0127377		Recall	0.697674		Recall	0.674419		Recall	0.697674		Recall	0.674419		Recall	0.697674
	Specificity	0.966537	0.00651097		Specificity	0.957198		Specificity	0.964981		Specificity	0.972763		Specificity	0.972763		Specificity	0.964981
Blue	Accuracy	0.977333	0.0136219		Accuracy	0.956667		Accuracy	0.98		Accuracy	0.983333		Accuracy	0.993333		Accuracy	0.973333
	Precision	0.410769	0.340959		Precision	0.153846		Precision	0.25		Precision	0.4		Precision	1		Precision	0.25
	Recall	0.45	0.111803		Recall	0.5		Recall	0.25		Recall	0.5		Recall	0.5		Recall	0.5
	Specificity	0.984459	0.0140518		Specificity	0.962838		Specificity	0.989865		Specificity	0.989865		Specificity	1		Specificity	0.97973
Purple	Accuracy	0.926667	0.0152753		Accuracy	0.95		Accuracy	0.926667		Accuracy	0.916667		Accuracy	0.91		Accuracy	0.93
	Precision	0.0398352	0.025743		Precision	0.0714286		Precision	0.047619		Precision	0.0416667		Precision	0.0384615		Precision	0
	Recall	0.266667	0.149071		Recall	0.333333		Recall	0.333333		Recall	0.333333		Recall	0.333333		Recall	0
	Specificity	0.933333	0.0156846		Specificity	0.956229		Specificity	0.93266		Specificity	0.922559		Specificity	0.915825		Specificity	0.939394

## Sheet: 1
		PUPMCR
		Yellow	Green	Red	Blue	Purple
Paper	Yellow	195	0	7	6	5		TP	195	Accuracy	0.9
	Green	5	23	3	3	3		TN	75	Precision	0.942029
	Red	6	1	30	2	4		FP	12	Recall	0.915493
	Blue	0	1	0	2	1		FN	18	Specificity	0.862069
	Purple	1	0	1	0	1
		PUPMCR
		Yellow	Green	Red	Blue	Purple
Paper	Yellow	195	0	7	6	5		TP	23	Accuracy	0.946667
	Green	5	23	3	3	3		TN	261	Precision	0.92
	Red	6	1	30	2	4		FP	2	Recall	0.621622
	Blue	0	1	0	2	1		FN	14	Specificity	0.992395
	Purple	1	0	1	0	1
		PUPMCR
		Yellow	Green	Red	Blue	Purple
Paper	Yellow	195	0	7	6	5		TP	30	Accuracy	0.92
	Green	5	23	3	3	3		TN	246	Precision	0.731707
	Red	6	1	30	2	4		FP	11	Recall	0.697674
	Blue	0	1	0	2	1		FN	13	Specificity	0.957198
	Purple	1	0	1	0	1
		PUPMCR
		Yellow	Green	Red	Blue	Purple
Paper	Yellow	195	0	7	6	5		TP	2	Accuracy	0.956667
	Green	5	23	3	3	3		TN	285	Precision	0.153846
	Red	6	1	30	2	4		FP	11	Recall	0.5
	Blue	0	1	0	2	1		FN	2	Specificity	0.962838
	Purple	1	0	1	0	1
		PUPMCR
		Yellow	Green	Red	Blue	Purple
Paper	Yellow	195	0	7	6	5		TP	1	Accuracy	0.95
	Green	5	23	3	3	3		TN	284	Precision	0.0714286
	Red	6	1	30	2	4		FP	13	Recall	0.333333
	Blue	0	1	0	2	1		FN	2	Specificity	0.956229
	Purple	1	0	1	0	1

## Sheet: 2
		PUPMCR
		Yellow	Green	Red	Blue	Purple
Paper	Yellow	196	3	6	1	7		TP	196	Accuracy	0.903333
	Green	4	23	2	1	7		TN	75	Precision	0.942308
	Red	7	1	29	1	5		FP	12	Recall	0.920188
	Blue	0	2	0	1	1		FN	17	Specificity	0.862069
	Purple	1	0	1	0	1
		PUPMCR
		Yellow	Green	Red	Blue	Purple
Paper	Yellow	196	3	6	1	7		TP	23	Accuracy	0.933333
	Green	4	23	2	1	7		TN	257	Precision	0.793103
	Red	7	1	29	1	5		FP	6	Recall	0.621622
	Blue	0	2	0	1	1		FN	14	Specificity	0.977186
	Purple	1	0	1	0	1
		PUPMCR
		Yellow	Green	Red	Blue	Purple
Paper	Yellow	196	3	6	1	7		TP	29	Accuracy	0.923333
	Green	4	23	2	1	7		TN	248	Precision	0.763158
	Red	7	1	29	1	5		FP	9	Recall	0.674419
	Blue	0	2	0	1	1		FN	14	Specificity	0.964981
	Purple	1	0	1	0	1
		PUPMCR
		Yellow	Green	Red	Blue	Purple
Paper	Yellow	196	3	6	1	7		TP	1	Accuracy	0.98
	Green	4	23	2	1	7		TN	293	Precision	0.25
	Red	7	1	29	1	5		FP	3	Recall	0.25
	Blue	0	2	0	1	1		FN	3	Specificity	0.989865
	Purple	1	0	1	0	1
		PUPMCR
		Yellow	Green	Red	Blue	Purple
Paper	Yellow	196	3	6	1	7		TP	1	Accuracy	0.926667
	Green	4	23	2	1	7		TN	277	Precision	0.047619
	Red	7	1	29	1	5		FP	20	Recall	0.333333
	Blue	0	2	0	1	1		FN	2	Specificity	0.93266
	Purple	1	0	1	0	1

## Sheet: 3
		PUPMCR
		Yellow	Green	Red	Blue	Purple
Paper	Yellow	194	3	4	1	11		TP	194	Accuracy	0.896667
	Green	4	24	2	2	5		TN	75	Precision	0.941748
	Red	6	1	30	0	6		FP	12	Recall	0.910798
	Blue	1	0	0	2	1		FN	19	Specificity	0.862069
	Purple	1	0	1	0	1
		PUPMCR
		Yellow	Green	Red	Blue	Purple
Paper	Yellow	194	3	4	1	11		TP	24	Accuracy	0.943333
	Green	4	24	2	2	5		TN	259	Precision	0.857143
	Red	6	1	30	0	6		FP	4	Recall	0.648649
	Blue	1	0	0	2	1		FN	13	Specificity	0.984791
	Purple	1	0	1	0	1
		PUPMCR
		Yellow	Green	Red	Blue	Purple
Paper	Yellow	194	3	4	1	11		TP	30	Accuracy	0.933333
	Green	4	24	2	2	5		TN	250	Precision	0.810811
	Red	6	1	30	0	6		FP	7	Recall	0.697674
	Blue	1	0	0	2	1		FN	13	Specificity	0.972763
	Purple	1	0	1	0	1
		PUPMCR
		Yellow	Green	Red	Blue	Purple
Paper	Yellow	194	3	4	1	11		TP	2	Accuracy	0.983333
	Green	4	24	2	2	5		TN	293	Precision	0.4
	Red	6	1	30	0	6		FP	3	Recall	0.5
	Blue	1	0	0	2	1		FN	2	Specificity	0.989865
	Purple	1	0	1	0	1
		PUPMCR
		Yellow	Green	Red	Blue	Purple
Paper	Yellow	194	3	4	1	11		TP	1	Accuracy	0.916667
	Green	4	24	2	2	5		TN	274	Precision	0.0416667
	Red	6	1	30	0	6		FP	23	Recall	0.333333
	Blue	1	0	0	2	1		FN	2	Specificity	0.922559
	Purple	1	0	1	0	1

## Sheet: 4
		PUPMCR
		Yellow	Green	Red	Blue	Purple
Paper	Yellow	195	3	4	0	11		TP	195	Accuracy	0.896667
	Green	4	24	2	0	7		TN	74	Precision	0.9375
	Red	8	0	29	0	6		FP	13	Recall	0.915493
	Blue	0	1	0	2	1		FN	18	Specificity	0.850575
	Purple	1	0	1	0	1
		PUPMCR
		Yellow	Green	Red	Blue	Purple
Paper	Yellow	195	3	4	0	11		TP	24	Accuracy	0.943333
	Green	4	24	2	0	7		TN	259	Precision	0.857143
	Red	8	0	29	0	6		FP	4	Recall	0.648649
	Blue	0	1	0	2	1		FN	13	Specificity	0.984791
	Purple	1	0	1	0	1
		PUPMCR
		Yellow	Green	Red	Blue	Purple
Paper	Yellow	195	3	4	0	11		TP	29	Accuracy	0.93
	Green	4	24	2	0	7		TN	250	Precision	0.805556
	Red	8	0	29	0	6		FP	7	Recall	0.674419
	Blue	0	1	0	2	1		FN	14	Specificity	0.972763
	Purple	1	0	1	0	1
		PUPMCR
		Yellow	Green	Red	Blue	Purple
Paper	Yellow	195	3	4	0	11		TP	2	Accuracy	0.993333
	Green	4	24	2	0	7		TN	296	Precision	1
	Red	8	0	29	0	6		FP	0	Recall	0.5
	Blue	0	1	0	2	1		FN	2	Specificity	1
	Purple	1	0	1	0	1
		PUPMCR
		Yellow	Green	Red	Blue	Purple
Paper	Yellow	195	3	4	0	11		TP	1	Accuracy	0.91
	Green	4	24	2	0	7		TN	272	Precision	0.0384615
	Red	8	0	29	0	6		FP	25	Recall	0.333333
	Blue	0	1	0	2	1		FN	2	Specificity	0.915825
	Purple	1	0	1	0	1

## Sheet: 5
		PUPMCR
		Yellow	Green	Red	Blue	Purple
Paper	Yellow	195	3	6	2	7		TP	195	Accuracy	0.9
	Green	4	24	2	1	6		TN	75	Precision	0.942029
	Red	6	1	30	2	4		FP	12	Recall	0.915493
	Blue	1	0	0	2	1		FN	18	Specificity	0.862069
	Purple	1	0	1	1	0
		PUPMCR
		Yellow	Green	Red	Blue	Purple
Paper	Yellow	195	3	6	2	7		TP	24	Accuracy	0.943333
	Green	4	24	2	1	6		TN	259	Precision	0.857143
	Red	6	1	30	2	4		FP	4	Recall	0.648649
	Blue	1	0	0	2	1		FN	13	Specificity	0.984791
	Purple	1	0	1	1	0
		PUPMCR
		Yellow	Green	Red	Blue	Purple
Paper	Yellow	195	3	6	2	7		TP	30	Accuracy	0.926667
	Green	4	24	2	1	6		TN	248	Precision	0.769231
	Red	6	1	30	2	4		FP	9	Recall	0.697674
	Blue	1	0	0	2	1		FN	13	Specificity	0.964981
	Purple	1	0	1	1	0
		PUPMCR
		Yellow	Green	Red	Blue	Purple
Paper	Yellow	195	3	6	2	7		TP	2	Accuracy	0.973333
	Green	4	24	2	1	6		TN	290	Precision	0.25
	Red	6	1	30	2	4		FP	6	Recall	0.5
	Blue	1	0	0	2	1		FN	2	Specificity	0.97973
	Purple	1	0	1	1	0
		PUPMCR
		Yellow	Green	Red	Blue	Purple
Paper	Yellow	195	3	6	2	7		TP	0	Accuracy	0.93
	Green	4	24	2	1	6		TN	279	Precision	0
	Red	6	1	30	2	4		FP	18	Recall	0
	Blue	1	0	0	2	1		FN	3	Specificity	0.939394
	Purple	1	0	1	1	0
