# Supplementary material for: PUPMCR: an R package for image-based identification of color based on Rayner’s (1970) terminology and known fungal pigments
Source: Biol Methods Protoc. 2025 Jan 12;10(1):bpaf004. doi: 10.1093/biomethods/bpaf004 (PMC11825390; doi:10.1093/biomethods/bpaf004)
Supplement: bpaf004_Supplementary_Data [file bpaf004_supplementary_data.zip › rgbE.xlsx]

## Sheet: SUMMARY
		PUPMCR							MEAN	SD			MEAN	SD
		Yellow	Green	Red	Blue	Purple
Paper	Yellow	196.2 ± 0.4	1.6 ± 1.5	5.0 ± 0.0	6.0 ± 3.7	4.2 ± 2.8		Accuracy	0.90133	0.00506		IRR	0.655076	0.0125362
	Green	4.0 ± 0.7	23.8 ± 0.4	2.2 ± 0.4	4.6 ± 2.6	2.4 ± 2.6		Precision	0.93883	0.00843
	Red	7.6 ± 0.9	1.0 ± 0.0	28.4 ± 0.9	3.8 ± 2.5	2.2 ± 2.5		Recall	0.92113	0.0021
	Blue	0.2 ± 0.4	0.8 ± 0.4	0	2 ± 0	1.0 ± 0		Specificity	0.85287	0.02211
	Purple	1.0 ± 0.0	0	1.0 ± 0	0.6 ± 0.5	0.4 ± 0.5
		PUPMCR
		Yellow	Green	Red	Blue	Purple
Paper	Yellow	196.2 ± 0.4	1.6 ± 1.5	5.0 ± 0.0	6.0 ± 3.7	4.2 ± 2.8		Accuracy	0.94467	0.00506
	Green	4.0 ± 0.7	23.8 ± 0.4	2.2 ± 0.4	4.6 ± 2.6	2.4 ± 2.6		Precision	0.87719	0.04793
	Red	7.6 ± 0.9	1.0 ± 0.0	28.4 ± 0.9	3.8 ± 2.5	2.2 ± 2.5		Recall	0.64324	0.01209
	Blue	0.2 ± 0.4	0.8 ± 0.4	0	2 ± 0	1.0 ± 0		Specificity	0.98707	0.00577
	Purple	1.0 ± 0.0	0	1.0 ± 0	0.6 ± 0.5	0.4 ± 0.5
		PUPMCR
		Yellow	Green	Red	Blue	Purple
Paper	Yellow	196.2 ± 0.4	1.6 ± 1.5	5.0 ± 0.0	6.0 ± 3.7	4.2 ± 2.8		Accuracy	0.924	0.00279
	Green	4.0 ± 0.7	23.8 ± 0.4	2.2 ± 0.4	4.6 ± 2.6	2.4 ± 2.6		Precision	0.77599	0.00881
	Red	7.6 ± 0.9	1.0 ± 0.0	28.4 ± 0.9	3.8 ± 2.5	2.2 ± 2.5		Recall	0.66047	0.0208
	Blue	0.2 ± 0.4	0.8 ± 0.4	0	2 ± 0	1.0 ± 0		Specificity	0.96809	0.00174
	Purple	1.0 ± 0.0	0	1.0 ± 0	0.6 ± 0.5	0.4 ± 0.5
		PUPMCR
		Yellow	Green	Red	Blue	Purple
Paper	Yellow	196.2 ± 0.4	1.6 ± 1.5	5.0 ± 0.0	6.0 ± 3.7	4.2 ± 2.8		Accuracy	0.94333	0.02779
	Green	4.0 ± 0.7	23.8 ± 0.4	2.2 ± 0.4	4.6 ± 2.6	2.4 ± 2.6		Precision	0.21312	0.25402
	Red	7.6 ± 0.9	1.0 ± 0.0	28.4 ± 0.9	3.8 ± 2.5	2.2 ± 2.5		Recall	0.5	0
	Blue	0.2 ± 0.4	0.8 ± 0.4	0	2 ± 0	1.0 ± 0		Specificity	0.94932	0.02816
	Purple	1.0 ± 0.0	0	1.0 ± 0	0.6 ± 0.5	0.4 ± 0.5
		PUPMCR
		Yellow	Green	Red	Blue	Purple
Paper	Yellow	196.2 ± 0.4	1.6 ± 1.5	5.0 ± 0.0	6.0 ± 3.7	4.2 ± 2.8		Accuracy	0.95867	0.02662
	Green	4.0 ± 0.7	23.8 ± 0.4	2.2 ± 0.4	4.6 ± 2.6	2.4 ± 2.6		Precision	0.06667	0.09129
	Red	7.6 ± 0.9	1.0 ± 0.0	28.4 ± 0.9	3.8 ± 2.5	2.2 ± 2.5		Recall	0.13333	0.18257
	Blue	0.2 ± 0.4	0.8 ± 0.4	0	2 ± 0	1.0 ± 0		Specificity	0.967	0.0258
	Purple	1.0 ± 0.0	0	1.0 ± 0	0.6 ± 0.5	0.4 ± 0.5

## Sheet: MATRIX
		PUPMCR								PUPMCR
		Yellow	Green	Red	Blue	Purple				Yellow	Green	Red	Blue	Purple
Paper	Yellow	196.2 ± 0.4	1.6 ± 1.5	5.0 ± 0.0	6.0 ± 3.7	4.2 ± 2.8		Paper	Yellow	197	2	5	0	9
	Green	4.0 ± 0.7	23.8 ± 0.4	2.2 ± 0.4	4.6 ± 2.6	2.4 ± 2.6			Green	5	23	2	0	7
	Red	7.6 ± 0.9	1.0 ± 0.0	28.4 ± 0.9	3.8 ± 2.5	2.2 ± 2.5			Red	9	1	27	0	6
	Blue	0.2 ± 0.4	0.8 ± 0.4	0	2 ± 0	1.0 ± 0			Blue	1	0	0	2	1
	Purple	1.0 ± 0.0	0	1.0 ± 0	0.6 ± 0.5	0.4 ± 0.5			Purple	1	0	1	1	0
MEAN		PUPMCR								PUPMCR
		Yellow	Green	Red	Blue	Purple				Yellow	Green	Red	Blue	Purple
Paper	Yellow	196.2	1.6	5	6	4.2		Paper	Yellow	196	3	5	7	2
	Green	4	23.8	2.2	4.6	2.4			Green	4	24	2	6	1
	Red	7.6	1	28.4	3.8	2.2			Red	7	1	29	4	2
	Blue	0.2	0.8	0	2	1			Blue	0	1	0	2	1
	Purple	1	0	1	0.6	0.4			Purple	1	0	1	1	0
SD		PUPMCR								PUPMCR
		Yellow	Green	Red	Blue	Purple				Yellow	Green	Red	Blue	Purple
Paper	Yellow	0.447214	1.51658	0	3.74166	2.77489		Paper	Yellow	196	3	5	5	4
	Green	0.707107	0.447214	0.447214	2.60768	2.60768			Green	4	24	2	5	2
	Red	0.894427	0	0.894427	2.48998	2.48998			Red	8	1	28	3	3
	Blue	0.447214	0.447214	0	0	0			Blue	0	1	0	2	1
	Purple	0	0	0	0.547723	0.547723			Purple	1	0	1	1	0
										PUPMCR
										Yellow	Green	Red	Blue	Purple
								Paper	Yellow	196	0	5	9	3
									Green	4	24	2	6	1
									Red	7	1	29	6	0
									Blue	0	1	0	2	1
									Purple	1	0	1	0	1
										PUPMCR
										Yellow	Green	Red	Blue	Purple
								Paper	Yellow	196	0	5	9	3
									Green	3	24	3	6	1
									Red	7	1	29	6	0
									Blue	0	1	0	2	1
									Purple	1	0	1	0	1

## Sheet: METRICS
					1			2			3			4			5
		MEAN	SD
Yellow	Accuracy	0.901333	0.00505525		Accuracy	0.893333		Accuracy	0.903333		Accuracy	0.9		Accuracy	0.903333		Accuracy	0.906667
	Precision	0.938831	0.00843001		Precision	0.924883		Precision	0.942308		Precision	0.937799		Precision	0.942308		Precision	0.94686
	Recall	0.921127	0.00209959		Recall	0.924883		Recall	0.920188		Recall	0.920188		Recall	0.920188		Recall	0.920188
	Specificity	0.852874	0.0221096		Specificity	0.816092		Specificity	0.862069		Specificity	0.850575		Specificity	0.862069		Specificity	0.873563
Green	Accuracy	0.944667	0.00505525		Accuracy	0.943333		Accuracy	0.94		Accuracy	0.94		Accuracy	0.95		Accuracy	0.95
	Precision	0.877188	0.0479255		Precision	0.884615		Precision	0.827586		Precision	0.827586		Precision	0.923077		Precision	0.923077
	Recall	0.643243	0.0120869		Recall	0.621622		Recall	0.648649		Recall	0.648649		Recall	0.648649		Recall	0.648649
	Specificity	0.987072	0.00576645		Specificity	0.988593		Specificity	0.980989		Specificity	0.980989		Specificity	0.992395		Specificity	0.992395
Red	Accuracy	0.924	0.00278887		Accuracy	0.92		Accuracy	0.926667		Accuracy	0.923333		Accuracy	0.926667		Accuracy	0.923333
	Precision	0.775986	0.00880556		Precision	0.771429		Precision	0.783784		Precision	0.777778		Precision	0.783784		Precision	0.763158
	Recall	0.660465	0.0208006		Recall	0.627907		Recall	0.674419		Recall	0.651163		Recall	0.674419		Recall	0.674419
	Specificity	0.968093	0.00174013		Specificity	0.968872		Specificity	0.968872		Specificity	0.968872		Specificity	0.968872		Specificity	0.964981
Blue	Accuracy	0.943333	0.0277889		Accuracy	0.99		Accuracy	0.933333		Accuracy	0.946667		Accuracy	0.923333		Accuracy	0.923333
	Precision	0.213116	0.254018		Precision	0.666667		Precision	0.1		Precision	0.125		Precision	0.0869565		Precision	0.0869565
	Recall	0.5	0		Recall	0.5		Recall	0.5		Recall	0.5		Recall	0.5		Recall	0.5
	Specificity	0.949324	0.0281644		Specificity	0.996622		Specificity	0.939189		Specificity	0.952703		Specificity	0.929054		Specificity	0.929054
Purple	Accuracy	0.958667	0.026625		Accuracy	0.913333		Accuracy	0.97		Accuracy	0.956667		Accuracy	0.976667		Accuracy	0.976667
	Precision	0.0666667	0.0912871		Precision	0		Precision	0		Precision	0		Precision	0.166667		Precision	0.166667
	Recall	0.133333	0.182574		Recall	0		Recall	0		Recall	0		Recall	0.333333		Recall	0.333333
	Specificity	0.967003	0.0257966		Specificity	0.922559		Specificity	0.979798		Specificity	0.96633		Specificity	0.983165		Specificity	0.983165

## Sheet: 1
		PUPMCR
		Yellow	Green	Red	Blue	Purple
Paper	Yellow	197	2	5	0	9		TP	197	Accuracy	0.893333
	Green	5	23	2	0	7		TN	71	Precision	0.924883
	Red	9	1	27	0	6		FP	16	Recall	0.924883
	Blue	1	0	0	2	1		FN	16	Specificity	0.816092
	Purple	1	0	1	1	0
		PUPMCR
		Yellow	Green	Red	Blue	Purple
Paper	Yellow	197	2	5	0	9		TP	23	Accuracy	0.943333
	Green	5	23	2	0	7		TN	260	Precision	0.884615
	Red	9	1	27	0	6		FP	3	Recall	0.621622
	Blue	1	0	0	2	1		FN	14	Specificity	0.988593
	Purple	1	0	1	1	0
		PUPMCR
		Yellow	Green	Red	Blue	Purple
Paper	Yellow	197	2	5	0	9		TP	27	Accuracy	0.92
	Green	5	23	2	0	7		TN	249	Precision	0.771429
	Red	9	1	27	0	6		FP	8	Recall	0.627907
	Blue	1	0	0	2	1		FN	16	Specificity	0.968872
	Purple	1	0	1	1	0
		PUPMCR
		Yellow	Green	Red	Blue	Purple
Paper	Yellow	197	2	5	0	9		TP	2	Accuracy	0.99
	Green	5	23	2	0	7		TN	295	Precision	0.666667
	Red	9	1	27	0	6		FP	1	Recall	0.5
	Blue	1	0	0	2	1		FN	2	Specificity	0.996622
	Purple	1	0	1	1	0
		PUPMCR
		Yellow	Green	Red	Blue	Purple
Paper	Yellow	197	2	5	0	9		TP	0	Accuracy	0.913333
	Green	5	23	2	0	7		TN	274	Precision	0
	Red	9	1	27	0	6		FP	23	Recall	0
	Blue	1	0	0	2	1		FN	3	Specificity	0.922559
	Purple	1	0	1	1	0

## Sheet: 2
		PUPMCR
		Yellow	Green	Red	Blue	Purple
Paper	Yellow	196	3	5	7	2		TP	196	Accuracy	0.903333
	Green	4	24	2	6	1		TN	75	Precision	0.942308
	Red	7	1	29	4	2		FP	12	Recall	0.920188
	Blue	0	1	0	2	1		FN	17	Specificity	0.862069
	Purple	1	0	1	1	0
		PUPMCR
		Yellow	Green	Red	Blue	Purple
Paper	Yellow	196	3	5	7	2		TP	24	Accuracy	0.94
	Green	4	24	2	6	1		TN	258	Precision	0.827586
	Red	7	1	29	4	2		FP	5	Recall	0.648649
	Blue	0	1	0	2	1		FN	13	Specificity	0.980989
	Purple	1	0	1	1	0
		PUPMCR
		Yellow	Green	Red	Blue	Purple
Paper	Yellow	196	3	5	7	2		TP	29	Accuracy	0.926667
	Green	4	24	2	6	1		TN	249	Precision	0.783784
	Red	7	1	29	4	2		FP	8	Recall	0.674419
	Blue	0	1	0	2	1		FN	14	Specificity	0.968872
	Purple	1	0	1	1	0
		PUPMCR
		Yellow	Green	Red	Blue	Purple
Paper	Yellow	196	3	5	7	2		TP	2	Accuracy	0.933333
	Green	4	24	2	6	1		TN	278	Precision	0.1
	Red	7	1	29	4	2		FP	18	Recall	0.5
	Blue	0	1	0	2	1		FN	2	Specificity	0.939189
	Purple	1	0	1	1	0
		PUPMCR
		Yellow	Green	Red	Blue	Purple
Paper	Yellow	196	3	5	7	2		TP	0	Accuracy	0.97
	Green	4	24	2	6	1		TN	291	Precision	0
	Red	7	1	29	4	2		FP	6	Recall	0
	Blue	0	1	0	2	1		FN	3	Specificity	0.979798
	Purple	1	0	1	1	0

## Sheet: 3
		PUPMCR
		Yellow	Green	Red	Blue	Purple
Paper	Yellow	196	3	5	5	4		TP	196	Accuracy	0.9
	Green	4	24	2	5	2		TN	74	Precision	0.937799
	Red	8	1	28	3	3		FP	13	Recall	0.920188
	Blue	0	1	0	2	1		FN	17	Specificity	0.850575
	Purple	1	0	1	1	0
		PUPMCR
		Yellow	Green	Red	Blue	Purple
Paper	Yellow	196	3	5	5	4		TP	24	Accuracy	0.94
	Green	4	24	2	5	2		TN	258	Precision	0.827586
	Red	8	1	28	3	3		FP	5	Recall	0.648649
	Blue	0	1	0	2	1		FN	13	Specificity	0.980989
	Purple	1	0	1	1	0
		PUPMCR
		Yellow	Green	Red	Blue	Purple
Paper	Yellow	196	3	5	5	4		TP	28	Accuracy	0.923333
	Green	4	24	2	5	2		TN	249	Precision	0.777778
	Red	8	1	28	3	3		FP	8	Recall	0.651163
	Blue	0	1	0	2	1		FN	15	Specificity	0.968872
	Purple	1	0	1	1	0
		PUPMCR
		Yellow	Green	Red	Blue	Purple
Paper	Yellow	196	3	5	5	4		TP	2	Accuracy	0.946667
	Green	4	24	2	5	2		TN	282	Precision	0.125
	Red	8	1	28	3	3		FP	14	Recall	0.5
	Blue	0	1	0	2	1		FN	2	Specificity	0.952703
	Purple	1	0	1	1	0
		PUPMCR
		Yellow	Green	Red	Blue	Purple
Paper	Yellow	196	3	5	5	4		TP	0	Accuracy	0.956667
	Green	4	24	2	5	2		TN	287	Precision	0
	Red	8	1	28	3	3		FP	10	Recall	0
	Blue	0	1	0	2	1		FN	3	Specificity	0.96633
	Purple	1	0	1	1	0

## Sheet: 4
		PUPMCR
		Yellow	Green	Red	Blue	Purple
Paper	Yellow	196	0	5	9	3		TP	196	Accuracy	0.906667
	Green	3	24	3	6	1		TN	76	Precision	0.94686
	Red	7	1	29	6	0		FP	11	Recall	0.920188
	Blue	0	1	0	2	1		FN	17	Specificity	0.873563
	Purple	1	0	1	0	1
		PUPMCR
		Yellow	Green	Red	Blue	Purple
Paper	Yellow	196	0	5	9	3		TP	24	Accuracy	0.95
	Green	3	24	3	6	1		TN	261	Precision	0.923077
	Red	7	1	29	6	0		FP	2	Recall	0.648649
	Blue	0	1	0	2	1		FN	13	Specificity	0.992395
	Purple	1	0	1	0	1
		PUPMCR
		Yellow	Green	Red	Blue	Purple
Paper	Yellow	196	0	5	9	3		TP	29	Accuracy	0.923333
	Green	3	24	3	6	1		TN	248	Precision	0.763158
	Red	7	1	29	6	0		FP	9	Recall	0.674419
	Blue	0	1	0	2	1		FN	14	Specificity	0.964981
	Purple	1	0	1	0	1
		PUPMCR
		Yellow	Green	Red	Blue	Purple
Paper	Yellow	196	0	5	9	3		TP	2	Accuracy	0.923333
	Green	3	24	3	6	1		TN	275	Precision	0.0869565
	Red	7	1	29	6	0		FP	21	Recall	0.5
	Blue	0	1	0	2	1		FN	2	Specificity	0.929054
	Purple	1	0	1	0	1
		PUPMCR
		Yellow	Green	Red	Blue	Purple
Paper	Yellow	196	0	5	9	3		TP	1	Accuracy	0.976667
	Green	3	24	3	6	1		TN	292	Precision	0.166667
	Red	7	1	29	6	0		FP	5	Recall	0.333333
	Blue	0	1	0	2	1		FN	2	Specificity	0.983165
	Purple	1	0	1	0	1

## Sheet: 5
		PUPMCR
		Yellow	Green	Red	Blue	Purple
Paper	Yellow	196	0	5	9	3		TP	196	Accuracy	0.906667
	Green	3	24	3	6	1		TN	76	Precision	0.94686
	Red	7	1	29	6	0		FP	11	Recall	0.920188
	Blue	0	1	0	2	1		FN	17	Specificity	0.873563
	Purple	1	0	1	0	1
		PUPMCR
		Yellow	Green	Red	Blue	Purple
Paper	Yellow	196	0	5	9	3		TP	24	Accuracy	0.95
	Green	3	24	3	6	1		TN	261	Precision	0.923077
	Red	7	1	29	6	0		FP	2	Recall	0.648649
	Blue	0	1	0	2	1		FN	13	Specificity	0.992395
	Purple	1	0	1	0	1
		PUPMCR
		Yellow	Green	Red	Blue	Purple
Paper	Yellow	196	0	5	9	3		TP	29	Accuracy	0.923333
	Green	3	24	3	6	1		TN	248	Precision	0.763158
	Red	7	1	29	6	0		FP	9	Recall	0.674419
	Blue	0	1	0	2	1		FN	14	Specificity	0.964981
	Purple	1	0	1	0	1
		PUPMCR
		Yellow	Green	Red	Blue	Purple
Paper	Yellow	196	0	5	9	3		TP	2	Accuracy	0.923333
	Green	3	24	3	6	1		TN	275	Precision	0.0869565
	Red	7	1	29	6	0		FP	21	Recall	0.5
	Blue	0	1	0	2	1		FN	2	Specificity	0.929054
	Purple	1	0	1	0	1
		PUPMCR
		Yellow	Green	Red	Blue	Purple
Paper	Yellow	196	0	5	9	3		TP	1	Accuracy	0.976667
	Green	3	24	3	6	1		TN	292	Precision	0.166667
	Red	7	1	29	6	0		FP	5	Recall	0.333333
	Blue	0	1	0	2	1		FN	2	Specificity	0.983165
	Purple	1	0	1	0	1
