# Supplementary material for: PUPMCR: an R package for image-based identification of color based on Rayner’s (1970) terminology and known fungal pigments
Source: Biol Methods Protoc. 2025 Jan 12;10(1):bpaf004. doi: 10.1093/biomethods/bpaf004 (PMC11825390; doi:10.1093/biomethods/bpaf004)
Supplement: bpaf004_Supplementary_Data [file bpaf004_supplementary_data.zip › Dataset for Confusion Matrix.xlsx]

## Sheet: 1
	Color Name				Hue Group				Literature Source
	CIELAB		RGB		CIELAB		RGB		Hue Group	Color Description	Journal Title	DOI/ISSN
	Euclidean	Chi-square	Euclidean	Chi-square	Euclidean	Chi-square	Euclidean	Chi-square
Neocosmospora acutispora	Olivaceous Buff	Cotinga Purple	Oive-Buff	Oive-Buff	Yellow	Purple	Yellow	Yellow	Yellow	sulphur yellow to pale luteous (PDA)	Back to the roots: a reappraisal of Neocosmospora	10.3767/persoonia.2019.43.04
Neocosmospora acutispora	Straw Yellow	Light Lavender-Blue	Massicot Yellow	Massicot Yellow	Yellow	Purple-Blue	Yellow	Yellow	Yellow	sulphur yellow to amber (OA)	Back to the roots: a reappraisal of Neocosmospora	10.3767/persoonia.2019.43.04
Neocosmospora ampla	Buff	Deep Dull Violet Blue	Straw	Straw	Yellow	Purple-Blue	Yellow	Yellow	Yellow	straw to pale luteous (PDA)	Back to the roots: a reappraisal of Neocosmospora	10.3767/persoonia.2019.43.04
Neocosmospora ampla	Ivory Yellow	Urania Blue	Marguerite Yellow	Marguerite Yellow	Yellow	Purple-Blue	Yellow	Yellow	Yellow	cream to buff (OA)	Back to the roots: a reappraisal of Neocosmospora	10.3767/persoonia.2019.43.04
Neocosmospora bataticola	Fulvous	Malachite Green	Mars Orange	Mars Orange	Yellow-Red	Green	Yellow-Red	Yellow-Red	Yellow-Red	pale luteous, sienna, saffron, orange to Red(PDA)	Back to the roots: a reappraisal of Neocosmospora	10.3767/persoonia.2019.43.04
Neocosmospora bataticola	Vinaceous-Fawn	Pale Cerulean Blue	Vinaceous-Fawn	Vinaceous-Fawn	Yellow-Red	Blue	Yellow-Red	Yellow-Red	Yellow-Red	cream, scarlet to rust (OA)	Back to the roots: a reappraisal of Neocosmospora	10.3767/persoonia.2019.43.04
Neocosmospora borneensis	Deep Olive-Buff	Pallid Methyl Blue	Vinaceous Buff	Vinaceous Buff	Yellow	Purple-Blue	Yellow-Red	Yellow-Red	Yellow-Red	pale luteous to ochreous (PDA)	Back to the roots: a reappraisal of Neocosmospora	10.3767/persoonia.2019.43.04
Neocosmospora borneensis	Vinaceous Buff	Dark Nigrosin Violet	Vinaceous Buff	Vinaceous Buff	Yellow-Red	Purple	Yellow-Red	Yellow-Red	Yellow-Red	flesh to pale salmon (OA)	Back to the roots: a reappraisal of Neocosmospora	10.3767/persoonia.2019.43.04
Neocosmospora bostrycoides	Olivaceous Buff	Pallid Bluish Violet	Glass Green	Glass Green	Yellow	Purple-Blue	Green-Yellow	Green-Yellow	Yellow	straw, buff to pale luteous (PDA)	Back to the roots: a reappraisal of Neocosmospora	10.3767/persoonia.2019.43.04
Neocosmospora bostrycoides	Pale Turtle Green	Pallid Violet-Blue	Pale Turtle Green	Pale Turtle Green	Green-Yellow	Purple-Blue	Green-Yellow	Green-Yellow	Yellow	white to pale straw (OA)	Back to the roots: a reappraisal of Neocosmospora	10.3767/persoonia.2019.43.04
Neocosmospora brevicona	Olive-Buff	Nigrosin Blue	Olive-Buff	Olive-Buff	Yellow	Purple-Blue	Yellow	Yellow	Yellow	white, pale luteous to primrose (PDA)	Back to the roots: a reappraisal of Neocosmospora	10.3767/persoonia.2019.43.04
Neocosmospora brevicona	Marguerite Yellow	Capri Blue	Pale Olive-Buff	Pale Olive-Buff	Yellow	Blue	Yellow	Yellow	Yellow-Red	white, buff to primrose (OA)	Back to the roots: a reappraisal of Neocosmospora	10.3767/persoonia.2019.43.04
Neocosmospora brevis	Light Vinaceous Cinnamon	Dull Violet-Blue	Honey	Honey	Yellow-Red	Purple-Blue	Yellow	Yellow	Yellow-Red	orange to saffron with straw to pale luteous periphery (PDA)	Back to the roots: a reappraisal of Neocosmospora	10.3767/persoonia.2019.43.04
Neocosmospora brevis	Ochraceous-Tawny	Chalcedony Yellow	Honey Yellow	Honey Yellow	Yellow-Red	Green-Yellow	Yellow	Yellow	Yellow-Red	reverse orange, luteous to amber (PDA)	Back to the roots: a reappraisal of Neocosmospora	10.3767/persoonia.2019.43.04
Neocosmospora brevis	Olivaceous Buff	Mulberry Purple	Primrose	Primrose	Yellow	Purple	Yellow	Yellow	Yellow	white, straw to buff (OA)	Back to the roots: a reappraisal of Neocosmospora	10.3767/persoonia.2019.43.04
Neocosmospora crassa	Pale Turtle Green	Purplish Grey	Pale Turtle Green	Pale Turtle Green	Green-Yellow	Red-Purple	Green-Yellow	Green-Yellow	Yellow	white, straw to buff (PDA)	Back to the roots: a reappraisal of Neocosmospora	10.3767/persoonia.2019.43.04
Neocosmospora crassa	Cream Color	Berlin Blue	Naphthalene Yellow	Naphthalene Yellow	Yellow	Purple-Blue	Yellow	Yellow	Yellow	cream, pale luteous to buff (OA)	Back to the roots: a reappraisal of Neocosmospora	10.3767/persoonia.2019.43.04
Neocosmospora cryptoseptata	Olive-Buff	Dark Madder Blue	Olive-Buff	Olive-Buff	Yellow	Purple-Blue	Yellow	Yellow	Yellow-Red	straw, pale luteous to pale ochreous (PDA)	Back to the roots: a reappraisal of Neocosmospora	10.3767/persoonia.2019.43.04
Neocosmospora cryptoseptata	Olive-Buff	Auricula Purple	Olive-Buff	Olive-Buff	Yellow	Red-Purple	Yellow	Yellow	Yellow-Red	pale luteous to pale sienna (OA)	Back to the roots: a reappraisal of Neocosmospora	10.3767/persoonia.2019.43.04
Neocosmospora cucurbitae	Deep Olive-Buff	Indulin Blue	Water Green	Water Green	Yellow	Purple-Blue	Green-Yellow	Green-Yellow	Yellow	straw to pale luteous (PDA)	Back to the roots: a reappraisal of Neocosmospora	10.3767/persoonia.2019.43.04
Neocosmospora cucurbitae	Seafoam Green	Light Ochraceous-Buff	Seafoam Green	Seafoam Green	Green-Yellow	Yellow-Red	Green-Yellow	Green-Yellow	Yellow	white to straw (OA)	Back to the roots: a reappraisal of Neocosmospora	10.3767/persoonia.2019.43.04
Neocosmospora diminuta	Olivaceous Buff	Dusky Blue	Avellaneous	Vinaceous-Cinnamon	Yellow	Purple-Blue	Yellow-Red	Yellow-Red	Yellow-Red	luteous to ochreous (PDA)	Back to the roots: a reappraisal of Neocosmospora	10.3767/persoonia.2019.43.04
Neocosmospora diminuta	Rosy Buff	Orient Blue	Salmon-Buff	Salmon-Buff	Yellow-Red	Purple-Blue	Yellow-Red	Yellow-Red	Yellow-Red	salmon to flesh with abundant white mycelium at centre (OA)	Back to the roots: a reappraisal of Neocosmospora	10.3767/persoonia.2019.43.04
Neocosmospora elegans	Pale Turtle Green	Light Columbia Blue	Pale Turtle Green	Pale Turtle Green	Green-Yellow	Purple-Blue	Green-Yellow	Green-Yellow	Yellow	straw to pale luteous (PDA)	Back to the roots: a reappraisal of Neocosmospora	10.3767/persoonia.2019.43.04
Neocosmospora elegans	Pale Turtle Green	Dark Orient Blue	Olive-Buff	Olive-Buff	Green-Yellow	Purple-Blue	Yellow	Yellow	Yellow	straw to pale buff (OA)	Back to the roots: a reappraisal of Neocosmospora	10.3767/persoonia.2019.43.04
Neocosmospora ferruginea	Sanford's Brown	Litho Purple	Hazel	Sanford's Brown	Yellow-Red	Purple	Yellow-Red	Yellow-Red	Yellow-Red	sienna, rust to brick (PDA)	Back to the roots: a reappraisal of Neocosmospora	10.3767/persoonia.2019.43.04
Neocosmospora ferruginea	Light Pinkish Cinnamon	Calamine Blue	Pale Cinnamon-Pink	Pale Cinnamon-Pink	Yellow-Red	Blue	Yellow-Red	Yellow-Red	Yellow-Red	peach to rosy buff (OA)	Back to the roots: a reappraisal of Neocosmospora	10.3767/persoonia.2019.43.04
Neocosmospora hypothenemi	Vinaceous Buff	Amber Yellow	Pale Grayish Vinaceous	Pale Grayish Vinaceous	Yellow-Red	Yellow	Yellow-Red	Yellow-Red	Yellow-Red	pale luteous to saffron (PDA)	Back to the roots: a reappraisal of Neocosmospora	10.3767/persoonia.2019.43.04
Neocosmospora hypothenemi	Vinaceous Buff	Greenish Slate-Black	Olive-Buff	Olive-Buff	Yellow-Red	Blue	Yellow	Yellow	Yellow-Red	white to pale ochreous (OA)	Back to the roots: a reappraisal of Neocosmospora	10.3767/persoonia.2019.43.04
Neocosmospora ipomoeae	Snuff Brown	Dusky Yellowish Green	Prout's Brown	Prout's Brown	Yellow-Red	Green	Yellow-Red	Yellow-Red	Yellow-Red	pale luteous, saffron to sienna (PDA)	Back to the roots: a reappraisal of Neocosmospora	10.3767/persoonia.2019.43.04
Neocosmospora ipomoeae	Light Ochraceous-Buff	Light Cerulean Blue	Pinkish Buff	Pinkish Buff	Yellow-Red	Blue	Yellow-Red	Yellow-Red	Yellow	cream to buff (OA)	Back to the roots: a reappraisal of Neocosmospora	10.3767/persoonia.2019.43.04
Neocosmospora liriodendri	Pale Fluorite Green	Slate-Blue	Pale Olive-Buff	Pale Olive-Buff	Green-Yellow	Purple-Blue	Yellow	Yellow	Yellow	straw to primrose (PDA)	Back to the roots: a reappraisal of Neocosmospora	10.3767/persoonia.2019.43.04
Neocosmospora longissima	Wood Brown	Lavender	Buffy Brown	Buffy Brown	Yellow-Red	Purple	Yellow-Red	Yellow-Red	Yellow-Red	sienna, umber to rust (PDA)	Back to the roots: a reappraisal of Neocosmospora	10.3767/persoonia.2019.43.04
Neocosmospora longissima	Olive-Buff	Orient Blue	Olive-Buff	Olive-Buff	Yellow	Purple-Blue	Yellow	Yellow	Yellow	buff (OA)	Back to the roots: a reappraisal of Neocosmospora	10.3767/persoonia.2019.43.04
Neocosmospora mori	Deep Olive-Buff	Slate-Blue	Olive-Buff	Olive-Buff	Yellow	Purple-Blue	Yellow	Yellow	Yellow	white to pale luteous (PDA)	Back to the roots: a reappraisal of Neocosmospora	10.3767/persoonia.2019.43.04
Neocosmospora nirenbergiana	Marguerite Yellow	Pale Windsor Blue	Marguerite Yellow	Marguerite Yellow	Yellow	Purple-Blue	Yellow	Yellow	Yellow	straw, sulphur Yellowto pale luteous (PDA)	Back to the roots: a reappraisal of Neocosmospora	10.3767/persoonia.2019.43.04
Neocosmospora nirenbergiana	Vinaceous-Fawn	Bradley's Blue	Vinaceous-Buff	Vinaceous-Buff	Yellow-Red	Blue	Yellow-Red	Yellow-Red	Yellow-Red	straw, sulphur Yellowto pale luteous, becoming scarlet, Redto rust (OA)	Back to the roots: a reappraisal of Neocosmospora	10.3767/persoonia.2019.43.04
Neocosmospora oblonga	Ivory Yellow	Greyish Lavender	Yellowish White	Yellowish White	Yellow	Purple	Yellow	Yellow	Yellow	white to pale straw (PDA)	Back to the roots: a reappraisal of Neocosmospora	10.3767/persoonia.2019.43.04
Neocosmospora paraeumartii	Greenish White	Tyrian Pink	Yellowish White	Yellowish White	Yellow	Red-Purple	Yellow	Yellow	Yellow	white, pale luteous to luteous at centre (PDA)	Back to the roots: a reappraisal of Neocosmospora	10.3767/persoonia.2019.43.04
Neocosmospora paraeumartii	Olive-Buff	Light Forget-me-not Blue	Water Green	Water Green	Yellow	Purple-Blue	Green-Yellow	Green-Yellow	Yellow	straw to buff (OA)	Back to the roots: a reappraisal of Neocosmospora	10.3767/persoonia.2019.43.04
Neocosmospora parceramosa	Pale Olive-Buff	Pale Forget-me-not Blue	Pale Olive-Buff	Pale Olive-Buff	Yellow	Purple-Blue	Yellow	Yellow	Yellow	white to pale straw (PDA)	Back to the roots: a reappraisal of Neocosmospora	10.3767/persoonia.2019.43.04
Neocosmospora piperis	Vinaceous-Buff	Aniline Lilac	Vinaceous-Buff	Vinaceous-Buff	Yellow-Red	Purple-Blue	Yellow-Red	Yellow-Red	Yellow-Red	saffron to pale rose, pale luteous to ochreous at periphery (PDA)	Back to the roots: a reappraisal of Neocosmospora	10.3767/persoonia.2019.43.04
Neocosmospora piperis	Buff-Pink	Light Forget-me-not Blue	Buff-Pink	Buff-Pink	Yellow-Red	Purple-Blue	Yellow-Red	Yellow-Red	Yellow-Red	peach, pale rose to pale scarlet (OA)	Back to the roots: a reappraisal of Neocosmospora	10.3767/persoonia.2019.43.04
Neocosmospora protoensiformis	Olive-Buff	Burn Blue	Olive-Buff	Olive-Buff	Yellow	Purple-Blue	Yellow	Yellow	Yellow-Red	pale luteous to pale brick (PDA)	Back to the roots: a reappraisal of Neocosmospora	10.3767/persoonia.2019.43.04
Neocosmospora protoensiformis	Deep Olive-Buff	Pallid Blue-Violet	Vinaceous-Buff	Vinaceous-Buff	Yellow	Purple-Blue	Yellow-Red	Yellow-Red	Yellow	pale buff (OA)	Back to the roots: a reappraisal of Neocosmospora	10.3767/persoonia.2019.43.04
Neocosmospora pseudoradicicola	Deep Olive-Buff	Dusky Dull Violet-Blue	Olive-Buff	Olive-Buff	Yellow	Purple	Yellow	Yellow	Yellow-Red	pale luteous to pale brick (OA)	Back to the roots: a reappraisal of Neocosmospora	10.3767/persoonia.2019.43.04
Neocosmospora pseudotonkinensis	Olivaceous Buff	Pale Cerulean Blue	Deep Chrysolite Green	Chrysolite Green	Yellow	Blue	Green-Yellow	Green-Yellow	Yellow-Red	pale luteous to ochreous (PDA)	Back to the roots: a reappraisal of Neocosmospora	10.3767/persoonia.2019.43.04
Neocosmospora pseudotonkinensis	Olivaceous Buff	Light Campanula Blue	Olive-Buff	Olive-Buff	Yellow	Purple-Blue	Yellow	Yellow	Yellow	white, cream to pale buff (OA)	Back to the roots: a reappraisal of Neocosmospora	10.3767/persoonia.2019.43.04
Neocosmospora quercicola	Olivaceous Buff	Pale Cerulean Blue	Dark Olive-Buff	Dark Olive-Buff	Yellow	Blue	Yellow	Yellow	Yellow	straw, sulphur Yellowto pale luteous (PDA)	Back to the roots: a reappraisal of Neocosmospora	10.3767/persoonia.2019.43.04
Neocosmospora quercicola	Ivory Yellow	Dull Bluish Violet (3)	Pale-Ochraceous-Salmon	Pale-Ochraceous-Salmon	Yellow	Purple-Blue	Yellow-Red	Yellow-Red	Yellow-Red	white, salmon to pale saffron (OA)	Back to the roots: a reappraisal of Neocosmospora	10.3767/persoonia.2019.43.04
Neocosmospora regularis	Olivaceous Buff	Blanc's Violet	Avellaneous	Avellaneous	Yellow	Purple	Yellow-Red	Yellow-Red	Yellow	straw, luteous, sienna, pale grey-Greento olivaceous buff (PDA)	Back to the roots: a reappraisal of Neocosmospora	10.3767/persoonia.2019.43.04
Neocosmospora regularis	Rosy Buff	Indulin Blue	Rosy Buff	Rosy Buff	Yellow-Red	Purple-Blue	Yellow-Red	Yellow-Red	Yellow-Red	pale saffron to brick or olivaceous buff to Greenolivaceous (OA)	Back to the roots: a reappraisal of Neocosmospora	10.3767/persoonia.2019.43.04
Neocosmospora robusta	Deep Olive-Buff	Madder Biolet	Olivaceous Buff	Olivaceous Buff	Yellow	Purple	Yellow	Yellow	Yellow	straw to pale luteous, pale sienna at centre (PDA)	Back to the roots: a reappraisal of Neocosmospora	10.3767/persoonia.2019.43.04
Neocosmospora robusta	Olivaceous Buff	Pallid Vinaceous-Drab	Olive-Buff	Olive-Buff	Yellow	Red	Yellow	Yellow	Yellow	straw to sulphur Yellow(OA)	Back to the roots: a reappraisal of Neocosmospora	10.3767/persoonia.2019.43.04
Neocosmospora samuelsii	Deep Olive-Buff	Light King's Blue	Olive-Buff	Olive-Buff	Yellow	Purple-Blue	Yellow	Yellow	Yellow	straw to pale luteous (PDA)	Back to the roots: a reappraisal of Neocosmospora	10.3767/persoonia.2019.43.04
Neocosmospora samuelsii	Olivaceous Buff	Deep Dull Bluish Violet 3	Olive-Buff	Olive-Buff	Yellow	Purple	Yellow	Yellow	Yellow	ochreous to buff, pale luteous to luteous at centre (OA)	Back to the roots: a reappraisal of Neocosmospora	10.3767/persoonia.2019.43.04
Neocosmospora silvicola	Antique-Brown	Patent Blue	Dresden Brown	Dresden Brown	Yellow-Red	Blue	Yellow-Red	Yellow-Red	Yellow-Red	luteous, orange to scarlet or ochreous, blue-Greento pale citrine (PDA)	Back to the roots: a reappraisal of Neocosmospora	10.3767/persoonia.2019.43.04
Neocosmospora silvicola	Dark Olive-Buff	Deep Dull Violet Blue	Vinaceous-Fawn	Vinaceous-Fawn	Yellow	Purple-Blue	Yellow-Red	Yellow-Red	Yellow-Red	pale orange, pale scarlet to pale citrine (OA)	Back to the roots: a reappraisal of Neocosmospora	10.3767/persoonia.2019.43.04
Neocosmospora spathulata	Japan Rose	Acetin Blue	Onion-skin Pink	Vinaceous-Cinnamon	Yellow-Red	Purple-Blue	Yellow-Red	Yellow-Red	Red	peach, scarlet to coral (PDA)	Back to the roots: a reappraisal of Neocosmospora	10.3767/persoonia.2019.43.04
Neocosmospora spathulata	Avellaneous	Pale Mazarine Blue	Vinaceous-Fawn	Vinaceous-Fawn	Yellow-Red	Purple-Blue	Yellow-Red	Yellow-Red	Yellow-Red	salmon, apricot to umber (OA)	Back to the roots: a reappraisal of Neocosmospora	10.3767/persoonia.2019.43.04
Helminthosporium austriacum (pg9)	Dark Citrine	Purplish White	Dark Citrine	Dark Citrine	Yellow	Red-Purple	Yellow	Yellow	Yellow	yellow-green, turning dull yellowish brown (CMD)	Corynespora, Exosporium and Helminthosporium revisited - New species and generic reclassification	10.1016/j.simyco.2017.05.001
Helminthosporium austriacum (pg9)	Ochreous	Spectrum Violet	Yellow Ocher	Yellow Ocher	Yellow-Red	Purple-Blue	Yellow	Yellow	Yellow	orange, centre whitish to pale greenish (MEA)	Corynespora, Exosporium and Helminthosporium revisited - New species and generic reclassification	10.1016/j.simyco.2017.05.001
Helminthosporium caespitosum	Light Olive-Gray	Orange Citrine	Dawn-Grey	Dawn-Grey	Green-Yellow	Yellow	Blue-Green	Blue-Green	Green	white turning dull brownish (CMD)	Corynespora, Exosporium and Helminthosporium revisited - New species and generic reclassification	10.1016/j.simyco.2017.05.001
Helminthosporium caespitosum	Pale Smoke Gray	Violaceous White	Pale Grayish Vinaceous	Pale Grayish Vinaceous	Yellow	Purple-Blue	Yellow-Red	Yellow-Red	Red	white dense flat mat of aerial hyphae, reverse yellowish (MEA)	Corynespora, Exosporium and Helminthosporium revisited - New species and generic reclassification	10.1016/j.simyco.2017.05.001
Helminthosporium juglandinum	Olive Gray	Light Payne's Gray	Olivaceous Grey	Olivaceous Grey	Green-Yellow	Purple-Blue	Yellow	Yellow	Yellow	brown (CMD)	Corynespora, Exosporium and Helminthosporium revisited - New species and generic reclassification	10.1016/j.simyco.2017.05.001
Helminthosporium juglandinum	Light Orchraceous-Salmon	Sky Blue	Pale Pinkish Cinnamon	Pale Pinkish Cinnamon	Yellow-Red	Blue	Yellow-Red	Yellow-Red	Yellow-Red	reddish brown (MEA)	Corynespora, Exosporium and Helminthosporium revisited - New species and generic reclassification	10.1016/j.simyco.2017.05.001
Helminthosporium microsorum	Water Green	Light Neropalin Blue	Water Green	Water Green	Green-Yellow	Purple-Blue	Green-Yellow	Green-Yellow	Yellow	pale yellowish (CMD)	Corynespora, Exosporium and Helminthosporium revisited - New species and generic reclassification	10.1016/j.simyco.2017.05.001
Helminthosporium microsorum	Olive-Buff	Alice Blue	Olive-Buff	Olive-Buff	Yellow	Blue	Yellow	Yellow	Yellow-Red	pale yellowish (MEA)	Corynespora, Exosporium and Helminthosporium revisited - New species and generic reclassification	10.1016/j.simyco.2017.05.001
Helminthosporium quercinum	Hathi Gray	Dark Mouse Grey	Pale Neutral Gray	Pale Neutral Gray	Blue-Green	Yellow-Red	Purple-Blue	Purple-Blue	Yellow-Red	dull greyish (CMD)	Corynespora, Exosporium and Helminthosporium revisited - New species and generic reclassification	10.1016/j.simyco.2017.05.001
Helminthosporium quercinum	Pale Smoke Gray	Deep Varley's Gray	Pallid Vinaceous Drab	Pallid Vinaceous Drab	Yellow	Purple-Blue	Red	Red	Red	light brown (MEA)	Corynespora, Exosporium and Helminthosporium revisited - New species and generic reclassification	10.1016/j.simyco.2017.05.001
Helminthosporium tiliae	Dark Olive	Dark Violet-Slate	Dark Olive	Dark Olive	Yellow	Purple-Blue	Yellow	Yellow	Red	dull grey-brown (CMD)	Corynespora, Exosporium and Helminthosporium revisited - New species and generic reclassification	10.1016/j.simyco.2017.05.001
Helminthosporium tiliae	Deep Olive-Buff	Deep Dutch Blue	Olive-Buff	Olive-Buff	Yellow	Purple-Blue	Yellow	Yellow	Yellow	silver gray (MEA)	Corynespora, Exosporium and Helminthosporium revisited - New species and generic reclassification	10.1016/j.simyco.2017.05.001
Helminthosporium velutinum	Dark Grayish Olive	Dull Blue-Green Black	Dark Grayish Olive	Dark Grayish Olive	Yellow	Blue	Yellow	Yellow	Green	brown with Yellowtint or olivaceous (CMD)	Corynespora, Exosporium and Helminthosporium revisited - New species and generic reclassification	10.1016/j.simyco.2017.05.001
Helminthosporium velutinum	Smoke Gray	Beryl Blue	Pale Drab-Gray	Pale Drab-Gray	Yellow	Blue	Yellow-Red	Yellow-Red	Yellow	grey (MEA)	Corynespora, Exosporium and Helminthosporium revisited - New species and generic reclassification	10.1016/j.simyco.2017.05.001
Allophoma oligotrophica (OA)	Pale Mouse Gray	Deep Quaker Drab	Pale Mouse Gray	Pale Mouse Gray	Yellow-Red	Purple	Yellow-Red	Yellow-Red	Yellow	white to pale olivaceous (OA)	Didymellaceae revisited	10.1016/j.simyco.2017.06.002
Allophoma oligotrophica (MEA)	Deep Mouse Gray	Neutral Gray	Dark Olive-Gray	Dark Olive-Gray	Yellow-Red	Purple-Blue	Yellow	Yellow	Yellow	olivaceous (MEA)	Didymellaceae revisited	10.1016/j.simyco.2017.06.002
Allophoma oligotrophica (PDA)	Pallid Mouse Gray	Deep Purplish Gray	Pallid Quaker Drab	Pallid Quaker Drab	Yellow-Red	Purple	Red-Purple	Red-Purple	Yellow	olivaceous (PDA)	Didymellaceae revisited	10.1016/j.simyco.2017.06.002
Ascochyta boeremae (OA)	Olive-Lake	Paris Blue	Raw Umber	Raw Umber	Yellow	Purple-Blue	Yellow-Red	Yellow-Red	Yellow	yellowish olivaceous (OA)	Didymellaceae revisited	10.1016/j.simyco.2017.06.002
Ascochyta boeremae (PDA)	Greenish Olivaceous	Italian Blue	Olivaceous (olive)	Olivaceous (olive)	Yellow	Blue	Yellow	Yellow	Yellow	greenish olivaceous (PDA)	Didymellaceae revisited	10.1016/j.simyco.2017.06.002
Boeremia exigua var. opuli (MEA)	Light Mouse Gray	Daphne Pink	Olivaceous Grey	Purplish Grey	Yellow-Red	Red-Purple	Yellow	Red-Purple	Yellow	olivaceous (MEA)	Didymellaceae revisited	10.1016/j.simyco.2017.06.002
Boeremia exigua var. opuli (PDA)	Light Mouse Gray	Deep Quaker Drab	Pale Quaker Drab	Pale Quaker Drab	Yellow-Red	Purple	Purple	Purple	Blue	white to grey (PDA)	Didymellaceae revisited	10.1016/j.simyco.2017.06.002
Didymella aeria (OA)	Smoke Gray	Deep Green-Blue Gray	Pale Olivaceous Grey	Mineral Gray	Yellow	Blue	Yellow	Green-Yellow	Red	brownish olivaceous	Didymellaceae revisited	10.1016/j.simyco.2017.06.002
Didymella aeria (MEA)	Olivaceous Grey	Dull Violet Black (1)	Olivaceous Grey	Olivaceous Grey	Yellow	Purple	Yellow	Yellow	Yellow	white to olivaceous	Didymellaceae revisited	10.1016/j.simyco.2017.06.002
Didymella aquatica (OA)	Pale Olivaceous Grey	Dusky Slate-Violet	Mineral Gray	Mineral Gray	Yellow	Purple	Green-Yellow	Green-Yellow	Yellow	white to amber (OA)	Didymellaceae revisited	10.1016/j.simyco.2017.06.002
Didymella aquatica (MEA)	Dawn Grey	Buffy Citrine	Pale Quaker Drab	Pale Quaker Drab	Blue-Green	Yellow	Purple	Purple	Green	white to pale green (MEA)	Didymellaceae revisited	10.1016/j.simyco.2017.06.002
Didymella aquatica (PDA)	Pale Olivaceous Grey	Light Gull Gray	Pale Olivaceous Grey	Pale Olivaceous Grey	Yellow	Blue	Yellow	Yellow	Yellow	white to grey (PDA)	Didymellaceae revisited	10.1016/j.simyco.2017.06.002
Didymella chloroguttulata (MEA)	Iron Grey	Celandine Green	Dark Mouse Grey	Dark Mouse Grey	Green-Yellow	Blue	Yellow-Red	Yellow-Red	Green	greenish brown (MEA)	Didymellaceae revisited	10.1016/j.simyco.2017.06.002
Didymella ellipsoidea (MEA)	Deep Mouse Gray	Pale Purplish Gray	Deep Mouse Gray	Deep Mouse Gray	Yellow-Red	Purple	Yellow-Red	Yellow-Red	Yellow	grey to olivaceous (MEA)	Didymellaceae revisited	10.1016/j.simyco.2017.06.002
Didymella infuscatispora (OA)	Smoke Gray	Dark Grayish Blue-Green	Light Mouse Gray	Light Mouse Gray	Yellow	Blue	Yellow-Red	Yellow-Red	Yellow-Red	white to amber (OA)	Didymellaceae revisited	10.1016/j.simyco.2017.06.002
Didymella macrophylla (OA)	Light Mouse Gray	Dark Livid Purple	Light Mouse Gray	Light Mouse Gray	Yellow-Red	Red-Purple	Yellow-Red	Yellow-Red	Yellow	white to grey (OA)	Didymellaceae revisited	10.1016/j.simyco.2017.06.002
Didymella pteridis (OA)	Avellaneous	Pale King's Blue	Dark Olive-Buff	Dark Olive-Buff	Yellow-Red	Blue	Yellow	Yellow	Yellow-Red	cinnamon to hazel (OA)	Didymellaceae revisited	10.1016/j.simyco.2017.06.002
Didymella pteridis (PDA)	Dark Olive-Gray	Deep Varley's Gray	Dark Olive-Gray	Dark Olive-Gray	Yellow	Purple-Blue	Yellow	Yellow	Yellow-Red	greenish brown (PDA)	Didymellaceae revisited	10.1016/j.simyco.2017.06.002
Didymella sinensis (MEA)	Castor Gray	Deep Slate Blue	Neutral Grey	Neutral Grey	Blue-Green	Purple-Blue	Purple-Blue	Purple-Blue	Green	greyish brown(MEA)	Didymellaceae revisited	10.1016/j.simyco.2017.06.002
Didymella sinensis (PDA)	Pallid Mouse Gray	Violaceous White	Pallid Mouse Gray	Pallid Mouse Gray	Yellow-Red	Purple-Blue	Yellow-Red	Yellow-Red	Yellow	pale grey (PDA)	Didymellaceae revisited	10.1016/j.simyco.2017.06.002
Didymella suiyangensis (MEA)	Dark Olive-Gray	Pale Pinkish Buff	Deep Quaker Drab	Deep Quaker Drab	Yellow	Yellow-Red	Purple	Purple	Yellow	pale grey to greenish olivaceous (MEA)	Didymellaceae revisited	10.1016/j.simyco.2017.06.002
Didymella suiyangensis (PDA)	Pale Olivaceous Grey	Pale Glaucous-Blue	Mineral Gray	Mineral Gray	Yellow	Blue	Green-Yellow	Green-Yellow	Yellow	white to pale greyish brown (PDA)	Didymellaceae revisited	10.1016/j.simyco.2017.06.002
Epicoccum duchesneae (MEA)	Dark Bluish Glaucous	Warm Sepia	Glaucous Grey	Glaucous Grey	Green	Yellow-Red	Blue-Green	Blue-Green	Yellow	grey to pale olivaceous (MEA)	Didymellaceae revisited	10.1016/j.simyco.2017.06.002
Epicoccum italicum (OA)	Clear Dull Green Yellow	Hyacinth Blue	Dull Green-Yellow	Dull Green-Yellow	Green-Yellow	Purple-Blue	Yellow-Red	Yellow-Red	Green-Yellow	white to yellow, dark iron grey centre (OA)	Didymellaceae revisited	10.1016/j.simyco.2017.06.002
Epicoccum italicum (PDA)	Citrine-Green	Ontario Violet	Pearl Gray	Pearl Gray	Yellow	Purple-Blue	Blue-Green	Blue-Green	Yellow-Red	yellow (PDA)	Didymellaceae revisited	10.1016/j.simyco.2017.06.002
Epicoccum layuense (PDA)	Olive-Ocher	Lyons Blue	Olive-Ocher	Olive-Ocher	Yellow	Purple-Blue	Yellow	Yellow	Yellow	bright yellow (PDA)	Didymellaceae revisited	10.1016/j.simyco.2017.06.002
Epicoccum layuense (MEA)	Lincoln Green	Motmot Blue	Lincoln Green	Lincoln Green	Green-Yellow	Blue	Green-Yellow	Green-Yellow	Green-Yellow	greenish Yellow(MEA)	Didymellaceae revisited	10.1016/j.simyco.2017.06.002
Epicoccum poae (OA)	Light Yellowish Olive	Pale Violet	Old Gold	Old Gold	Yellow	Purple	Yellow	Yellow	Yellow-Red	saffron (OA)	Didymellaceae revisited	10.1016/j.simyco.2017.06.002
Epicoccum poae (MEA)	Water Green	Parula Blue	Water Green	Water Green	Green-Yellow	Purple-Blue	Green-Yellow	Green-Yellow	Green-Yellow	greenish Yellow(MEA)	Didymellaceae revisited	10.1016/j.simyco.2017.06.002
Epicoccum poae (PDA)	Roman Green	Dusky Violet-Blue (1)	Mummy Brown	Olive-Green	Yellow	Purple-Blue	Yellow-Red	Yellow	Yellow-Red	saffron (PDA)	Didymellaceae revisited	10.1016/j.simyco.2017.06.002
Heterophoma verbascicola (OA)	Tea Green	Dark Madder Violet	Yew Green	Yew Green	Green-Yellow	Purple	Green-Yellow	Green-Yellow	Yellow	pale olivaceous (OA)	Didymellaceae revisited	10.1016/j.simyco.2017.06.002
Neoascochyta triticicola (MEA)	Cinnamon	Azurite Blue	Cinnamon	Cinnamon	Yellow-Red	Purple-Blue	Yellow-Red	Yellow-Red	Yellow-Red	saffron	Didymellaceae revisited	10.1016/j.simyco.2017.06.002
Neodidymelliopsis achlydis (MEA)	Ochreous (ochraceous)	Leitch's Blue	Yellow Ocher	Yellow Ocher	Yellow-Red	Purple	Yellow	Yellow	Yellow-Red	saffron to pale yellowish brown	Didymellaceae revisited	10.1016/j.simyco.2017.06.002
Amesia atrobrunnea (PCA)	Light Grayish Olive	Light Terre Verte	Deep Mouse Gray	Deep Mouse Gray	Yellow	Blue-Green	Yellow-Red	Yellow-Red	Purple	vinaceous buff (PCA)	Diversity and taxonomy of Chaetomium and chaetomium-like fungi from indoor environments	10.1016/j.simyco.2016.11.005
Amesia cymbiformis (OA)	Tea Green	Deep Grayish Lavender	Tea Green	Tea Green	Green-Yellow	Purple	Green-Yellow	Green-Yellow	Blue	greenish olivaceous to olivaceous (OA)	Diversity and taxonomy of Chaetomium and chaetomium-like fungi from indoor environments	10.1016/j.simyco.2016.11.005
Amesia cymbiformis (PCA)	Smoke Gray	Anthacene Green	Castor Gray	Castor Gray	Yellow	Blue-Green	Blue-Green	Blue-Green	Blue	pale smoke grey (PCA)	Diversity and taxonomy of Chaetomium and chaetomium-like fungi from indoor environments	10.1016/j.simyco.2016.11.005
Arcopilus turgidopilosus (OA)	Rainette Green	Deep Dull Violet Blue	Rainette Green	Rainette Green	Green-Yellow	Purple-Blue	Green-Yellow	Green-Yellow	Green	amber to luteous	Diversity and taxonomy of Chaetomium and chaetomium-like fungi from indoor environments	10.1016/j.simyco.2016.11.005
Arcopilus turgidopilosus (PCA)	Dusky Olive-Green	Payne's Gray	Olivaceous Black (1)	Olivaceous Black (2	Green-Yellow	Purple-Blue	Yellow	Green-Yellow	Yellow	pale luteous to amber	Diversity and taxonomy of Chaetomium and chaetomium-like fungi from indoor environments	10.1016/j.simyco.2016.11.005
Arcopilus turgidopilosus (MEA)	Light Olive-Gray	Vinaceous-Slate	Light Olive-Gray	Light Olive-Gray	Green-Yellow	Purple	Green-Yellow	Green-Yellow	Yellow	Redto pale rust	Diversity and taxonomy of Chaetomium and chaetomium-like fungi from indoor environments	10.1016/j.simyco.2016.11.005
Botryotrichum murorum (PCA)	Clear Green-Blue Gray	Glaucous-Green	Green-Blue Slate	Green-Blue Slate	Purple-Blue	Green	Purple-Blue	Purple-Blue	Yellow	olivaceous buff (PCA)	Diversity and taxonomy of Chaetomium and chaetomium-like fungi from indoor environments	10.1016/j.simyco.2016.11.005
Botryotrichum murorum (DG18)	Pearl Gray	Olivaceous Black	Pearl Blue	Pearl Blue	Blue-Green	Green-Yellow	Purple-Blue	Purple-Blue	Red	pale buff to buff (DG18)	Diversity and taxonomy of Chaetomium and chaetomium-like fungi from indoor environments	10.1016/j.simyco.2016.11.005
Botryotrichum peruvianum (MEA)	Olive-Buff	Dark Slate-Violet 1	Tilleul Buff	Tilleul Buff	Yellow	Purple	Yellow-Red	Yellow-Red	Yellow	buff to pale ochraceous (MEA)	Diversity and taxonomy of Chaetomium and chaetomium-like fungi from indoor environments	10.1016/j.simyco.2016.11.005
Botryotrichum peruvianum (DG18)	Pale Smoke Gray	Green-Blue Slate	Olive-Buff	Pale Smoke Gray	Yellow	Purple-Blue	Yellow	Yellow	Yellow	buff to honey (DG18)	Diversity and taxonomy of Chaetomium and chaetomium-like fungi from indoor environments	10.1016/j.simyco.2016.11.005
Phyllosticta paracapitalensis (MEA)	Deep Slate-Olive	Deep Quaker Drab	Dark Mouse Gray	Dark Mouse Gray	Green-Yellow	Purple	Yellow-Red	Yellow-Red	Yellow	greenish to dark Green(MEA)	First report of Phyllosticta citricarpa and description of two new species, P. paracapitalensis and P. paracitricarpa, from citrus in Europe	10.1016/j.simyco.2017.05.003
Phyllosticta paracapitalensis (OA)	Dark Grayish Olive	Vinaceous-Slate	Dark Grayish Olive	Dark Grayish Olive	Yellow	Purple	Yellow	Yellow	Yellow	dark greenish (OA)	First report of Phyllosticta citricarpa and description of two new species, P. paracapitalensis and P. paracitricarpa, from citrus in Europe	10.1016/j.simyco.2017.05.003
Phyllosticta paracapitalensis (PDA)	Dark Olive	Cadet Gray	Dark Olive	Dark Olive	Yellow	Purple-Blue	Yellow	Yellow	Red	greenish to dark Green(PDA)	First report of Phyllosticta citricarpa and description of two new species, P. paracapitalensis and P. paracitricarpa, from citrus in Europe	10.1016/j.simyco.2017.05.003
Phyllosticta capitalensis (MEA)	Dark Olive	Dark Purplish Gray	Dark Ivy Green	Dark Ivy Green	Yellow	Purple	Green-Yellow	Green-Yellow	Yellow	greenish to dark Green(MEA)	First report of Phyllosticta citricarpa and description of two new species, P. paracapitalensis and P. paracitricarpa, from citrus in Europe	10.1016/j.simyco.2017.05.003
Phyllosticta capitalensis (OA)	Olivaceous Black	Deep Payne's Gray	Fuscous Black	Fuscous Black	Green-Yellow	Purple-Blue	Red	Red	Yellow	dark greenish (OA)	First report of Phyllosticta citricarpa and description of two new species, P. paracapitalensis and P. paracitricarpa, from citrus in Europe	10.1016/j.simyco.2017.05.003
Phyllosticta capitalensis (PDA)	Dark Olive	Dull Violet Black (2)	Olivaceous Black (1)	Olivaceous Black (1)	Yellow	Purple-Blue	Yellow	Yellow	Red	greenish to dark Green(PDA)	First report of Phyllosticta citricarpa and description of two new species, P. paracapitalensis and P. paracitricarpa, from citrus in Europe	10.1016/j.simyco.2017.05.003
Phyllosticta paracitricarpa (MEA)	Chrysolite Green	Pallid Violet	Light Chalcedony Yellow	Light Chalcedony Yellow	Green-Yellow	Purple-Blue	Green-Yellow	Green-Yellow	Blue-Green	Yellowto leaden grey	First report of Phyllosticta citricarpa and description of two new species, P. paracapitalensis and P. paracitricarpa, from citrus in Europe	10.1016/j.simyco.2017.05.003
Phyllosticta paracitricarpa (OA)	Dark Ivy Green	Alice Blue	Olivaceous Black (1)	Olivaceous Black (1)	Green-Yellow	Blue	Yellow	Yellow	Red	greenish to dark Green	First report of Phyllosticta citricarpa and description of two new species, P. paracapitalensis and P. paracitricarpa, from citrus in Europe	10.1016/j.simyco.2017.05.003
Phyllosticta paracitricarpa (PDA)	Dark Olive	Pallid Quaker Drab	Olivaceous Black (2)	Olivaceous Black (2)	Yellow	Red-Purple	Green-Yellow	Green-Yellow	Red	olivaceous gray to pale dark grey	First report of Phyllosticta citricarpa and description of two new species, P. paracapitalensis and P. paracitricarpa, from citrus in Europe	10.1016/j.simyco.2017.05.003
Phyllosticta citricarpa (MEA)	Olivaceous Black (2)	Deep Rose-Pink	Olivaceous Black (2)	Olivaceous Black (2)	Green-Yellow	Red-Purple	Green-Yellow	Green-Yellow	Blue-Green	Yellowto leaden grey	First report of Phyllosticta citricarpa and description of two new species, P. paracapitalensis and P. paracitricarpa, from citrus in Europe	10.1016/j.simyco.2017.05.003
Phyllosticta citricarpa (OA)	Dark Cress Green	Deep Dull Bluish Violet 3	Fuscous Black	Fuscous Black	Green-Yellow	Purple	Red	Red	Red	greenish to dark Green	First report of Phyllosticta citricarpa and description of two new species, P. paracapitalensis and P. paracitricarpa, from citrus in Europe	10.1016/j.simyco.2017.05.003
Phyllosticta citricarpa (PDA)	Olivaceous Black (2)	Dark Varley's Gray	Aniline Black	Aniline Black	Green-Yellow	Red	Red	Red	Red	olivaceous gray to pale dark grey	First report of Phyllosticta citricarpa and description of two new species, P. paracapitalensis and P. paracitricarpa, from citrus in Europe	10.1016/j.simyco.2017.05.003
Allophoma pterospermicola (PDA)	Roman Green	Blackish Violet	Olive-Green	Olive-Green	Yellow	Purple	Yellow	Yellow	Yellow	olivaceous	Genera of phytopathogenic fungi: GOPHY 4	10.3114/sim.2022.101.06
Alternaria aconidiophora (PCA)	Tea Green	Slate-Violet (2)	Tea Green	Tea Green	Green-Yellow	Purple	Green-Yellow	Green-Yellow	Green	greenish grey	Genera of phytopathogenic fungi: GOPHY 4	10.3114/sim.2022.101.06
Alternaria altcampina (PCA)	Dark Olive	Deep Payne's Gray	Olivaceous Black (3)	Olivaceous Black (3)	Yellow	Purple-Blue	Green-Yellow	Green-Yellow	Green	dark green	Genera of phytopathogenic fungi: GOPHY 4	10.3114/sim.2022.101.06
Alternaria chlamydosporifera (PCA)	Blackish Plumbeous	Pale Vinaceous	Blackish Plumbeous	Blackish Plumbeous	Purple-Blue	Red	Purple-Blue	Purple-Blue	Green	dark Green	Genera of phytopathogenic fungi: GOPHY 4	10.3114/sim.2022.101.06
Alternaria curvata (OA)	Dark Greenish Olive	Capri Blue	Dark Olive	Dark Olive	Yellow	Blue	Yellow	Yellow	Green-Yellow	dull green	Genera of phytopathogenic fungi: GOPHY 4	10.3114/sim.2022.101.06
Alternaria fimeti (PCA)	Fuscous Black	Burn Blue	Fuscous Black	Fuscous Black	Red	Purple-Blue	Red	Red	Yellow	olive brown (brownish olive)	Genera of phytopathogenic fungi: GOPHY 4	10.3114/sim.2022.101.06
Alternaria inflata (PCA)	Dark Olive	Russian Blue	Dark Olive	Dark Olive	Yellow	Purple-Blue	Yellow	Yellow	Green	dull Green	Genera of phytopathogenic fungi: GOPHY 4	10.3114/sim.2022.101.06
Alternaria lawrencei (PCA)	Dark Olive	Cadet Gray	Olivaceous Black (1)	Olivaceous Black (1)	Yellow	Purple-Blue	Yellow	Yellow	Yellow	olive	Genera of phytopathogenic fungi: GOPHY 4	10.3114/sim.2022.101.06
Alternaria montsantina (PCA)	Greenish Olivaceous	Alizarine Blue	Greenish Olivaceous	Greenish Olivaceous	Yellow	Purple-Blue	Yellow	Yellow	Yellow	olive brown (brownish olive)	Genera of phytopathogenic fungi: GOPHY 4	10.3114/sim.2022.101.06
Alternaria pobletensis (OA)	Olivaceous Black (3)	Plumbeous-Black	Greenish Black	Greenish Black	Green-Yellow	Purple-Blue	Blue-Green	Blue-Green	Green	greyish Greento dull green	Genera of phytopathogenic fungi: GOPHY 4	10.3114/sim.2022.101.06
Alternaria pseudoventricosa (PCA)	Olivaceous Black (1)	Light Varley's Gray	Olivaceous Black (3)	Olivaceous Black (3)	Yellow	Purple-Blue	Green-Yellow	Green-Yellow	Green	dark green	Genera of phytopathogenic fungi: GOPHY 4	10.3114/sim.2022.101.06
Elsinoe picconiae (OA)	Mahogany Red	Bluish Violet	Chestnut	Chestnut	Yellow-Red	Purple-Blue	Yellow-Red	Yellow-Red	Red	scarlet	Genera of phytopathogenic fungi: GOPHY 4	10.3114/sim.2022.101.06
Elsinoe veronicae (OA)	Light Buff	Motmot Green	Pale Ochraceous-Salmon	Pale Ochraceous-Salmon	Yellow	Green	Yellow-Red	Yellow-Red	Red	scarlet	Genera of phytopathogenic fungi: GOPHY 4	10.3114/sim.2022.101.06
Seiridium pezizoides (PDA)	Olivaceous Buff	Dark Aniline Blue	Dark Olive	Raw Umber	Yellow	Purple-Blue	Yellow	Yellow-Red	Yellow	olivaceous to luteous	Genera of phytopathogenic fungi: GOPHY 4	10.3114/sim.2022.101.06
Seiridium unicorne (CMA)	Deep Chrysolite Green	Phlox Purple	Greenish Olivaceous	Greenish Olivaceous	Green-Yellow	Purple	Yellow	Yellow	Yellow	citrine to olivaceous	Genera of phytopathogenic fungi: GOPHY 4	10.3114/sim.2022.101.06
Alternaria curvata (PCA)	Olivaceous Black	Auricula Purple	Blackish Plumbeous	Blackish Plumbeous	Green-Yellow	Red-Purple	Purple-Blue	Purple-Blue	Yellow	olive	Genera of phytopathogenic fungi: GOPHY 4	10.3114/sim.2022.101.06
Alternaria chlamydosporifera (OA)	Blackish Plumbeous	Deep Slate-Olive	Greenish Black	Greenish Black	Purple-Blue	Green-Yellow	Blue-Green	Blue-Green	Green	dark green	Genera of phytopathogenic fungi: GOPHY 4	10.3114/sim.2022.101.06
Alternaria altcampina (OA)	Olivaceous Black (1)	Dark Heliotrope Gray	Olivaceous Black (1)	Olivaceous Black (1)	Yellow	Purple	Yellow	Yellow	Green	dark green	Genera of phytopathogenic fungi: GOPHY 4	10.3114/sim.2022.101.06
Phoma saxea (MEA)	Mummy Brown	Yellowish Glaucous	Aniline Black	Aniline Black	Yellow-Red	Green-Yellow	Red	Red	Purple-Blue	violet-slate (MEA)	Highlights of the Didymellaceae: A polyphasic approach to characterise Phoma and related pleosporalean genera	10.3114/sim.2010.65.01
Phoma pedeiae (MEA)	Pale Olive-Buff	Aniline Lilac	Tilleul Buff	Tilleul Buff	Yellow	Purple-Blue	Yellow-Red	Yellow-Red	Yellow	smoke-grey to greenish olivaceous (MEA)	Highlights of the Didymellaceae: A polyphasic approach to characterise Phoma and related pleosporalean genera	10.3114/sim.2010.65.01
Phoma dimorpha (MEA)	Pinkish Buff	Deep Dull Violet Blue	Pale Ochraceous-Buff	Pale Ochraceous-Buff	Yellow-Red	Purple-Blue	Yellow-Red	Yellow-Red	Yellow	amber or iron-grey (MEA)	Highlights of the Didymellaceae: A polyphasic approach to characterise Phoma and related pleosporalean genera	10.3114/sim.2010.65.01
Phoma brasiliensis (MEA)	Dark Olive-Buff	Madder Biolet	Dark Olive-Buff	Dark Olive-Buff	Yellow	Purple	Yellow	Yellow	Yellow	greenish olivaceous to greenish grey (MEA)	Highlights of the Didymellaceae: A polyphasic approach to characterise Phoma and related pleosporalean genera	10.3114/sim.2010.65.01
Boeremia exigua var. gilvescens (MEA)	Brownish Olive	Deep Plumbago Blue	Dark Greenish Olive	Dark Greenish Olive	Yellow	Purple-Blue	Yellow	Yellow	Yellow	smoke-grey with some mouse-grey zones (MEA)	Highlights of the Didymellaceae: A polyphasic approach to characterise Phoma and related pleosporalean genera	10.3114/sim.2010.65.01
Boeremia exigua var. pseudolilacis (MEA)	Light Drab	Beryl Blue	Smoke Gray	Smoke Gray	Yellow-Red	Blue	Yellow	Yellow	Yellow	smoke-grey with some mouse-grey to white zones (MEA)	Highlights of the Didymellaceae: A polyphasic approach to characterise Phoma and related pleosporalean genera	10.3114/sim.2010.65.01
Polyscytalum pinicola (PDA)	Smoke Grey	Endive Blue	Olive-Buff	Olive-Buff	Yellow	Purple-Blue	Yellow	Yellow	Yellow-Red	isabelline	New and Interesting Fungi 6	10.3114/fuse.2020.06.09
Catenulostroma protearum (OA)	Slate Color	Pallid Vinaceous-Drab	Castor Gray	Castor Gray	Purple-Blue	Red	Blue-Green	Blue-Green	Green-Yellow	iron-grey to greenish	Phylogenetic lineages in the Capnodiales	10.3114/sim.2009.64.02
Devriesia hilliana (OA)	Iron Grey	Lavender-Gray	Deep Slate-Olive	Deep Slate-Olive	Yellow	Purple-Blue	Green-Yellow	Green-Yellow	Yellow-Red	mouse-grey	Phylogenetic lineages in the Capnodiales	10.3114/sim.2009.64.02
Devriesia lagerstroemiae (OA)	Mineral Gray	Violaceous Black	Castor Gray	Castor Gray	Green-Yellow	Purple	Blue-Green	Blue-Green	Green-Yellow	iron-grey	Phylogenetic lineages in the Capnodiales	10.3114/sim.2009.64.02
Devriesia strelitziicola (OA)	Dawn Grey	Glaucous-Gray	Deep Mouse Gray	Deep Mouse Gray	Blue-Green	Blue	Yellow-Red	Yellow-Red	Yellow-Red	mouse- grey	Phylogenetic lineages in the Capnodiales	10.3114/sim.2009.64.02
Hortaea thailandica (OA)	Olivaceous Black (1)	Rose	Dull Greenish Black (2)	Dull Greenish Black (2)	Yellow	Red-Purple	Green-Yellow	Green-Yellow	Blue-Green	greenish black, with sparse olivaceous-grey aerial mycelium	Phylogenetic lineages in the Capnodiales	10.3114/sim.2009.64.02
Elsinoe asclepiadea (MEA)	Umber	Oural Green	Antique Brown	Sudan Brown	Yellow-Red	Green-Yellow	Yellow-Red	Yellow-Red	Yellow-Red	cinnamon with paler whitish periphery	Phylogeny and taxonomy of the scab and spot anthracnose fungus Elsinoë (Myriangiales, Dothideomycetes)	10.1016/j.simyco.2017.02.001
Elsinoe euphorbiae (MEA)	Sepia	Pale Campanula Blue	Sepia	Sepia	Yellow-Red	Purple-Blue	Yellow-Red	Yellow-Red	Red	cinnamon to sepia	Phylogeny and taxonomy of the scab and spot anthracnose fungus Elsinoë (Myriangiales, Dothideomycetes)	10.1016/j.simyco.2017.02.001
Elsinoe krugii (MEA)	Raw Umber	Sulphur Yellow	Hessian Brown	Hessian Brown	Yellow-Red	Green-Yellow	Red	Red	Yellow-Red	apricot to brown	Phylogeny and taxonomy of the scab and spot anthracnose fungus Elsinoë (Myriangiales, Dothideomycetes)	10.1016/j.simyco.2017.02.001
Elsinoe ledi (MEA)	Light Drab	Deep Dutch Blue	Smoke Grey	Smoke Grey	Yellow-Red	Purple-Blue	Yellow	Yellow	Yellow-Red	cinnamon	Phylogeny and taxonomy of the scab and spot anthracnose fungus Elsinoë (Myriangiales, Dothideomycetes)	10.1016/j.simyco.2017.02.001
Elsinoe menthae (MEA)	Fuscous-Black	Puritan Gray	Aniline Black	Aniline Black	Yellow-Red	Blue	Red	Red	Red	brown vinaceous to black, with cinnamon	Phylogeny and taxonomy of the scab and spot anthracnose fungus Elsinoë (Myriangiales, Dothideomycetes)	10.1016/j.simyco.2017.02.001
Elsinoe mimosae (MEA)	Isabella Color	Squill Blue	Hazel	Dresden Brown	Yellow	Blue	Yellow-Red	Yellow-Red	Yellow-Red	brown with apricot margins	Phylogeny and taxonomy of the scab and spot anthracnose fungus Elsinoë (Myriangiales, Dothideomycetes)	10.1016/j.simyco.2017.02.001
Elsinoe pongamiae (MEA)	Vinaceous-Buff	Alice Blue	Light Vinaceous-Fawn	Vinaceous-Buff	Yellow-Red	Blue	Yellow-Red	Yellow-Red	Red	white to rosy buff	Phylogeny and taxonomy of the scab and spot anthracnose fungus Elsinoë (Myriangiales, Dothideomycetes)	10.1016/j.simyco.2017.02.001
Elsinoe salicina (MEA)	Cinnamon	Pale Violet	Cacao Brown	Tawny	Yellow-Red	Purple	Yellow-Red	Yellow-Red	Yellow	apricot	Phylogeny and taxonomy of the scab and spot anthracnose fungus Elsinoë (Myriangiales, Dothideomycetes)	10.1016/j.simyco.2017.02.001
Elsinoe solidaginis (MEA)	Olivaceous Black (1)	Dark Vinaceous-Gray	Fuscous-Black	Fuscous-Black	Yellow	Purple	Yellow-Red	Yellow-Red	Red	greyish to black, with cinnamon	Phylogeny and taxonomy of the scab and spot anthracnose fungus Elsinoë (Myriangiales, Dothideomycetes)	10.1016/j.simyco.2017.02.001
Elsinoe tectificae (MEA)	Mummy Brown	Blackish Purple	Dark Olive	Dark Olive	Yellow-Red	Red-Purple	Yellow	Yellow	Yellow	pale, orange grey aerial mycelium, turning greenish grey	Phylogeny and taxonomy of the scab and spot anthracnose fungus Elsinoë (Myriangiales, Dothideomycetes)	10.1016/j.simyco.2017.02.001
Elsinoe terminaliae (MEA)	Cinnamon-Buff	Lavender-Violet	Yellow Ocher	Yellow Ocher	Yellow-Red	Purple-Blue	Yellow	Yellow	Yellow	greyish lilac centrally followed by salmon and violet slate	Phylogeny and taxonomy of the scab and spot anthracnose fungus Elsinoë (Myriangiales, Dothideomycetes)	10.1016/j.simyco.2017.02.001
Elsinoe veneta (MEA)	Isabella Color	Jay Blue	Dark Olive-Buff	Dark Olive-Buff	Yellow	Purple-Blue	Yellow	Yellow	Yellow	rosy buff to apricot	Phylogeny and taxonomy of the scab and spot anthracnose fungus Elsinoë (Myriangiales, Dothideomycetes)	10.1016/j.simyco.2017.02.001
Paraconiothyrium maculicutis (OA)	Medal Bronze	Vanderpoel's Violet	Honey	Honey	Yellow	Purple	Yellow	Yellow	Yellow	olivaceous buff to greenish olivaceous/grey olivaceous (OA)	Phytopathogenic Dothideomycetes	1872-9797
Pleurophoma pleurospora (OA)	Dark Olive-Buff	Berlin Blue	Vinaceous-Fawn	Vinaceous-Fawn	Yellow	Purple-Blue	Yellow-Red	Yellow-Red	Yellow	greenish olivaceous/olivaceous to rosy-buff and sepia (OA)	Phytopathogenic Dothideomycetes	1872-9797
Aposphaeria corallinolutea (OA)	Cinnamon	Pale Bluish Violet	Burnt Sienna	Burnt Sienna	Yellow-Red	Purple-Blue	Yellow-Red	Yellow-Red	Red	vinaceous to brick (OA)	Phytopathogenic Dothideomycetes	1872-9797
Aposphaeria populina (OA)	Sepia	Glaucous-Blue	Hessian Brown	Hessian Brown	Yellow-Red	Blue	Red	Red	Yellow	grey olivaceous/olivaceous to pale luteous/luteous (OA)	Phytopathogenic Dothideomycetes	1872-9797
Caryophylloseptoria lychnidis (OA)	Warbler Green	Deep Soft Blue-Violet	Dark Citrine	Herbage Green	Yellow	Purple-Blue	Yellow	Green-Yellow	Yellow	pure Yellowto straw (OA)	Phytopathogenic Dothideomycetes	1872-9797
Caryophylloseptoria silenes (OA)	Aniline Yellow	Medici Blue	Aniline Yellow	Aniline Yellow	Yellow	Blue	Yellow	Yellow	Yellow	pure Yellowto luteous (OA)	Phytopathogenic Dothideomycetes	1872-9797
Ramosiphorum echinoporiae (MEA)	Pale Olive-Gray	Pale Nile Blue	Pale Olive-Gray	Pale Olive-Gray	Yellow	Blue-Green	Yellow	Yellow	Yellow-Red	rosy buff	Redisposition of acremonium-like fungi in Hypocreales	10.3114/sim.2023.105.02
Ramosiphorum polyporicola (MEA)	Light Pinkish Cinnamon	Deep Hyssop Violet	Pale Cinnamon-Pink	Pale Ochraceous-Buff	Yellow-Red	Purple	Yellow-Red	Yellow-Red	Yellow-Red	rosy buff	Redisposition of acremonium-like fungi in Hypocreales	10.3114/sim.2023.105.02
Protocreopsis rutila (PDA)	Light Cinnamon-Drab	Deep Plumbago Blue	Avellaneous	Avellaneous	Yellow-Red	Purple-Blue	Yellow-Red	Yellow-Red	Yellow-Red	sienna at centre, peach at middle, salmon at periphery	Redisposition of acremonium-like fungi in Hypocreales	10.3114/sim.2023.105.02
Emericellopsis brunneiguttula (MEA)	Light Grayish Vinaceous	Dull Blue-Green Black	Pale Vinaceous-Drab	Pale Vinaceous-Drab	Red	Blue	Red	Red	Yellow-Red	peach at centre, rosy buff at periphery	Redisposition of acremonium-like fungi in Hypocreales	10.3114/sim.2023.105.02
Emericellopsis fimetaria (MEA)	Vinaceous Buff	Straw Yellow	Light Orchraceous-Salmon	Light Orchraceous-Salmon	Yellow-Red	Yellow	Yellow-Red	Yellow-Red	Yellow-Red	centre with pale grey, straw, rosy buff, at periphery,	Redisposition of acremonium-like fungi in Hypocreales	10.3114/sim.2023.105.02
Acremonium brunneisporum (PDA)	Drab-Gray	Dull Violet Black (2)	Pale Ecru-Drab	Pale Ecru-Drab	Yellow-Red	Purple-Blue	Yellow-Red	Yellow-Red	Yellow-Red	dark brick at centre, rosy buff at periphery	Redisposition of acremonium-like fungi in Hypocreales	10.3114/sim.2023.105.02
Acremonium multiramosum (PDA)	Vinaceous-Buff	Beryl Blue	Olive-Buff	Olive-Buff	Yellow-Red	Blue	Yellow	Yellow	Yellow-Red	rosy buff	Redisposition of acremonium-like fungi in Hypocreales	10.3114/sim.2023.105.02
Acremonium synnematoferum (MEA)	Gull Gray	Brownish Drab	Cinerous	Cinerous	Purple-Blue	Red	Purple-Blue	Purple-Blue	Yellow-Red	rosy buff (MEA)	Redisposition of acremonium-like fungi in Hypocreales	10.3114/sim.2023.105.02
Acremonium synnematoferum (PDA)	Smoke Grey	Beryl Blue	Drab-Gray	Drab-Gray	Yellow	Blue	Yellow-Red	Yellow-Red	Yellow	buff (PDA)	Redisposition of acremonium-like fungi in Hypocreales	10.3114/sim.2023.105.02
Acremonium purpurascens (MEA)	Smoke Grey	Cadet Gray	Olive-Buff	Olive-Buff	Yellow	Purple-Blue	Yellow	Yellow	Yellow-Red	buff at centre, felty and rosy buff at periphery	Redisposition of acremonium-like fungi in Hypocreales	10.3114/sim.2023.105.02
Waltergamsia catenata (PDA)	Drab-Gray	Dark Slate-Violet 1	Light Vinaceous-Fawn	Light Vinaceous-Fawn	Yellow-Red	Purple	Yellow-Red	Yellow-Red	Yellow-Red	rosy buff	Redisposition of acremonium-like fungi in Hypocreales	10.3114/sim.2023.105.02
Bulbithecium truncatum (PDA)	Pale Mouse Grey	Plumbago Gray	Pale Mouse Grey	Pale Mouse Grey	Yellow-Red	Purple	Yellow-Red	Yellow-Red	Yellow	creamy white, pale fawn at centre	Redisposition of acremonium-like fungi in Hypocreales	10.3114/sim.2023.105.02
Proxiovicillium blochii (MEA)	Light Pinkish Cinnamon	Greenish Olivaceous	Rosy Buff	Rosy Buff	Yellow-Red	Yellow	Yellow-Red	Yellow-Red	Yellow-Red	rosy buff	Redisposition of acremonium-like fungi in Hypocreales	10.3114/sim.2023.105.02
Hapsidospora stercoraria (PDA)	Avellaneous	Dark Madder Blue	Vinaceous Buff	Vinaceous Buff	Yellow-Red	Purple-Blue	Yellow-Red	Yellow-Red	Yellow-Red	salmon (PDA)	Redisposition of acremonium-like fungi in Hypocreales	10.3114/sim.2023.105.02
Hapsidospora variabilis (PDA)	Light Orchraceous-Salmon	Primrose	Pale Cinnamon-Pink	Pale Cinnamon-Pink	Yellow-Red	Yellow	Yellow-Red	Yellow-Red	Yellow-Red	rosy buff	Redisposition of acremonium-like fungi in Hypocreales	10.3114/sim.2023.105.02
Alloacremonium ferrugineum (OA)	Tilleul Buff	Eupotorium Purple	Olive-Buff	Pallid Vinaceous-Drab	Yellow-Red	Red-Purple	Yellow	Red	Yellow-Red	buff to salmon (OA)	Redisposition of acremonium-like fungi in Hypocreales	10.3114/sim.2023.105.02
Alloacremonium humicola (MEA)	Pale Ochraceous-Buff	Storm Gray	Pale Ochraceous-Buff	Pale Ochraceous-Buff	Yellow-Red	Green	Yellow-Red	Yellow-Red	Yellow-Red	rosy buff	Redisposition of acremonium-like fungi in Hypocreales	10.3114/sim.2023.105.02
Valsonectria hilaris (PDA)	Cinnamon-Buff	Pale Violet	Vinaceous-Cinnamon	Vinaceous-Cinnamon	Yellow-Red	Purple	Yellow-Red	Yellow-Red	Yellow-Red	salmon (PDA)	Redisposition of acremonium-like fungi in Hypocreales	10.3114/sim.2023.105.02
Valsonectria inflata (MEA)	Olive-Buff	Dark Madder Violet	Olive-Buff	Olive-Buff	Yellow	Purple	Yellow	Yellow	Yellow-Red	rosy buff (MEA)	Redisposition of acremonium-like fungi in Hypocreales	10.3114/sim.2023.105.02
Sarocladium fuscum (PDA)	Light Vinaceous-Cinnamon	Mathews' Purple	Light Pinkish Cinnamon	Light Pinkish Cinnamon	Yellow-Red	Purple	Yellow-Red	Yellow-Red	Yellow-Red	pale orange at centre, peach and crenate margin, abundant orange (PDA)	Redisposition of acremonium-like fungi in Hypocreales	10.3114/sim.2023.105.02
Parasarocladium funiculosum (MEA)	Olive-Buff	Deep Dutch Blue	Pale Pinkish Buff	Pale Pinkish Buff	Yellow	Purple-Blue	Yellow-Red	Yellow-Red	Yellow-Red	vinaceous buff, rosy buff at periphery (MEA)	Redisposition of acremonium-like fungi in Hypocreales	10.3114/sim.2023.105.02
Phialemonium thermophilum (MEA)	Light Mouse Gray	Deep Neutral Gray	Pale Purplish Gray	Pale Purplish Gray	Yellow-Red	Purple-Blue	Purple	Purple	Yellow-Red	vinaceous buff	Redisposition of acremonium-like fungi in Hypocreales	10.3114/sim.2023.105.02
Phialemonium thermophilum (PDA)	Light Olive-Gray	Aster Purple	Smoke Grey	Smoke Grey	Green-Yellow	Red-Purple	Yellow	Yellow	Yellow-Red	pale brown vinaceous at centre, pale rosy buff to creamy white at periphery	Redisposition of acremonium-like fungi in Hypocreales	10.3114/sim.2023.105.02
Chlamydocillium terrestre (OA)	Olive-Buff	Dark Dull Bluish Violet 2	Pale Turtle Green	Pale Turtle Green	Yellow	Purple-Blue	Green-Yellow	Green-Yellow	Yellow	buff at centre, creamy white at periphery (OA)	Redisposition of acremonium-like fungi in Hypocreales	10.3114/sim.2023.105.02
Chlamydocillium terrestre (MEA)	Olivaceous Black (2)	Buff	Lavender Grey	Lavender Grey	Green-Yellow	Yellow	Purple-Blue	Purple-Blue	Yellow-Red	rosy buff (MEA)	Redisposition of acremonium-like fungi in Hypocreales	10.3114/sim.2023.105.02
Chlamydocillium guttulatum (MEA)	Lavender Grey	Lilac Gray	Light Mineral Gray	Light Mineral Gray	Purple-Blue	Purple	Green-Yellow	Green-Yellow	Yellow-Red	pale rosy buff	Redisposition of acremonium-like fungi in Hypocreales	10.3114/sim.2023.105.02
Chlamydocillium guttulatum (PDA)	Light-Olive Gray	Plumbago Gray	Pale Olivaceous Grey	Pale Olivaceous Grey	Green-Yellow	Purple	Yellow	Yellow	Yellow	creamy white at centre, olivaceous buff at periphery (PDA)	Redisposition of acremonium-like fungi in Hypocreales	10.3114/sim.2023.105.02
Chlamydocillium acaciae (OA)	Pale Olive-Buff	Dark Nigrosin Violet	Tilleul Buff	Tilleul Buff	Yellow	Purple	Yellow-Red	Yellow-Red	Yellow	buff at centre, creamy white at periphery	Redisposition of acremonium-like fungi in Hypocreales	10.3114/sim.2023.105.02
Chlamydocillium acaciae (MEA)	Pale Vinaceous-Fawn	Perilla Purple	Pallid Quaker Drab	Pallid Quaker Drab	Yellow-Red	Red-Purple	Red-Purple	Red-Purple	Yellow-Red	rosy buff	Redisposition of acremonium-like fungi in Hypocreales	10.3114/sim.2023.105.02
Chlamydocillium acaciae (PDA)	Water Green	Pale Grayish Violet-Blue	Pale Smoke Gray	Pale Smoke Gray	Green-Yellow	Purple-Blue	Yellow	Yellow	Yellow	creamy white	Redisposition of acremonium-like fungi in Hypocreales	10.3114/sim.2023.105.02
Polyphialocladium fusisporum	Pea Green	Deep Brownish Drab	Corydalis Green	Corydalis Green	Green-Yellow	Red	Green-Yellow	Green-Yellow	Yellow	olivaceous buff	Redisposition of acremonium-like fungi in Hypocreales	10.3114/sim.2023.105.02
Parafuscohypha proliferata	Mineral Gray	Cinerous	Light Mineral Gray	Light Mineral Gray	Green-Yellow	Purple-Blue	Green-Yellow	Green-Yellow	Yellow	buff	Redisposition of acremonium-like fungi in Hypocreales	10.3114/sim.2023.105.02
Brunneomyces pseudozeylanicus (MEA)	Pale Drab-Gray	Pale Aniline Lilac	Pale Drab-Gray	Pale Drab-Gray	Yellow-Red	Purple	Yellow-Red	Yellow-Red	Yellow-Red	pale orange	Redisposition of acremonium-like fungi in Hypocreales	10.3114/sim.2023.105.02
Brunneomyces pseudozeylanicus (PDA)	Antimony Yellow	Lime Green	Antimony Yellow	Antimony Yellow	Yellow	Green-Yellow	Yellow	Yellow	Yellow-Red	buff or pale salmon	Redisposition of acremonium-like fungi in Hypocreales	10.3114/sim.2023.105.02
Brunneomyces polyphialidus	Pinkish Buff	Jay Blue	Light Vinaceous-CInnamon	Light Vinaceous-CInnamon	Yellow-Red	Purple-Blue	Yellow-Red	Yellow-Red	Yellow-Red	rosy buff	Redisposition of acremonium-like fungi in Hypocreales	10.3114/sim.2023.105.02
Nothoacremonium exiguum (MEA)	Puritan Gray	Purplish Vinaceous	Lavender Grey	Lavender Grey	Blue	Red	Purple-Blue	Purple-Blue	Yellow-Red	pale rosy buff	Redisposition of acremonium-like fungi in Hypocreales	10.3114/sim.2023.105.02
Nothoacremonium subcylindricum (OA)	Pallid Mouse Gray	Dark Gobelin Blue	Pallid Quaker Drab	Pallid Quaker Drab	Yellow-Red	Blue	Red-Purple	Red-Purple	Yellow-Red	salmon at centre, with a white belt in middle, dirty white at periphery	Redisposition of acremonium-like fungi in Hypocreales	10.3114/sim.2023.105.02
Nothoacremonium subcylindricum (PDA)	Pale Pinkish Cinnamon	Raisin Purple	Pale Vinaceous-Drab	Pale Vinaceous-Drab	Yellow-Red	Purple	Red	Red	Yellow-Red	salmon at centre, creamy white at periphery	Redisposition of acremonium-like fungi in Hypocreales	10.3114/sim.2023.105.02
Nothoacremonium vesiculophorum (PDA)	Pale Grayish Vinaceous	Plumbago Gray	Pale Grayish Vinaceous	Pale Grayish Vinaceous	Yellow-Red	Purple	Yellow-Red	Yellow-Red	Yellow-Red	pale salmon or dirty white	Redisposition of acremonium-like fungi in Hypocreales	10.3114/sim.2023.105.02
Neoacremonium vitellinum (OA)	Tea Green	Argyle Purple	Light Drab	Light Drab	Green-Yellow	Purple	Yellow-Red	Yellow-Red	Yellow-Red	reverse pale saffron at centre, dirty white at periphery	Redisposition of acremonium-like fungi in Hypocreales	10.3114/sim.2023.105.02
Neoacremonium vitellinum (MEA)	Clay Color	Dark Glaucous-Gray	Clay Color	Clay Color	Yellow-Red	Blue-Green	Yellow-Red	Yellow-Red	Yellow-Red	reverse orange at centre, saffron at periphery	Redisposition of acremonium-like fungi in Hypocreales	10.3114/sim.2023.105.02
Neoacremonium vitellinum (PDA)	Light Vinaceous-Cinnamon	Straw Yellow	Vinaceous Buff	Vinaceous Buff	Yellow-Red	Yellow	Yellow-Red	Yellow-Red	Yellow	reverse pale orange at centre, dirty white at periphery	Redisposition of acremonium-like fungi in Hypocreales	10.3114/sim.2023.105.02
Chrysonectria crystallifera (OA)	Raw Umber	Pallid Violet-Blue	Burnt Sienna	Burnt Sienna	Yellow-Red	Purple-Blue	Yellow-Red	Yellow-Red	Yellow	pale luteous to orange	Redisposition of acremonium-like fungi in Hypocreales	10.3114/sim.2023.105.02
Chrysonectria crystallifera (MEA)	Salmon Color	Slate-Violet (2)	Brown Vinaceous	Brown Vinaceous	Yellow-Red	Purple	Red	Red	Red	flesh to pale scarlet	Redisposition of acremonium-like fungi in Hypocreales	10.3114/sim.2023.105.02
Chrysonectria crystallifera (PDA)	Yellow Ocher	Spectrum Blue	Amber	Wax Yellow	Yellow	Purple-Blue	Yellow	Yellow	Yellow	luteous to orange	Redisposition of acremonium-like fungi in Hypocreales	10.3114/sim.2023.105.02
Gliomastix musae (OA)	Dark Grayish Olive	Raisin Black	Dark Grayish Olive	Dark Grayish Olive	Yellow	Purple	Yellow	Yellow	Yellow	olivaceous	Redisposition of acremonium-like fungi in Hypocreales	10.3114/sim.2023.105.02
Gliomastix musae (MEA)	Vinaceous Buff	Bremen Blue	Vinaceous Buff	Vinaceous Buff	Yellow-Red	Blue	Yellow-Red	Yellow-Red	Yellow-Red	salmon, white at periphery	Redisposition of acremonium-like fungi in Hypocreales	10.3114/sim.2023.105.02
Gliomastix musae (PDA)	Dark Grayish Olive	Dark Vinaceous-Gray	Castor Gray	Castor Gray	Yellow	Purple	Blue-Green	Blue-Green	Yellow	olivaceous	Redisposition of acremonium-like fungi in Hypocreales	10.3114/sim.2023.105.02
Paracylindrocarpon aurantiacum	Drab-Gray	Pale Aniline Lilac	Pale Ecru-Drab	Pale Ecru-Drab	Yellow-Red	Purple	Yellow-Red	Yellow-Red	Yellow-Red	pale fawn	Redisposition of acremonium-like fungi in Hypocreales	10.3114/sim.2023.105.02
Musananaesporium tectonae (MEA)	Rosy Vinaceous	Pale Veronese Green	Pale Vinaceous	Pale Vinaceous	Red	Green-Yellow	Red	Red	Red	peach	Redisposition of acremonium-like fungi in Hypocreales	10.3114/sim.2023.105.02
Musananaesporium tectonae (PDA)	Pinkish Cinnamon	Jay Blue	Vinaceous-Cinnamon	Vinaceous-Cinnamon	Yellow-Red	Purple-Blue	Yellow-Red	Yellow-Red	Yellow-Red	pale saffron	Redisposition of acremonium-like fungi in Hypocreales	10.3114/sim.2023.105.02
Gossypinidium sporodochiale (OA)	Light Vinaceous-Fawn	Blackish Red-Purple	Pale Olivaceous Grey	Pale Olivaceous Grey	Yellow-Red	Red-Purple	Yellow	Yellow	Yellow-Red	salmon at centre, white at periphery	Redisposition of acremonium-like fungi in Hypocreales	10.3114/sim.2023.105.02
Gossypinidium sporodochiale (MEA)	Deep Olive-Buff	Eye Blue	Deep Olive-Buff	Deep Olive-Buff	Yellow	Blue	Yellow	Yellow	Yellow-Red	rosy buff at centre, buff at periphery	Redisposition of acremonium-like fungi in Hypocreales	10.3114/sim.2023.105.02
Paragliomastix luzulae (MEA)	Olivaceous Black	Dull Violet Black	Olivaceous Black	Olivaceous Black	Green-Yellow	Purple	Green-Yellow	Green-Yellow	Yellow	olivaceous	Redisposition of acremonium-like fungi in Hypocreales	10.3114/sim.2023.105.02
Paragliomastix rosea (OA)	Olive Gray	Pale Glaucous-Blue	Slate-Olive	Slate-Olive	Green-Yellow	Blue	Green-Yellow	Green-Yellow	Yellow	greenish olivaceous	Redisposition of acremonium-like fungi in Hypocreales	10.3114/sim.2023.105.02
Paragliomastix rosea (PDA)	Fuscous	Violaceous Gray	Fuscous	Fuscous	Yellow-Red	Purple	Yellow-Red	Yellow-Red	Yellow-Red	centre olivaceous black, rosy buff to grey olivaceous at periphery	Redisposition of acremonium-like fungi in Hypocreales	10.3114/sim.2023.105.02
Lasionectria castaneicola (MEA)	Light Vinaceous-Fawn	Light Glaucous-Blue	Pale Vinaceous	Pale Vinaceous	Yellow-Red	Blue	Red	Red	Red	brick at centre, orange in middle, white at periphery	Redisposition of acremonium-like fungi in Hypocreales	10.3114/sim.2023.105.02
Lasionectria castaneicola (MEA)	Hay's Russet	Italian Blue	English Red	Mars Orange	Red	Blue	Yellow-Red	Yellow-Red	Yellow-Red	reverse rust at centre, apricot at periphery	Redisposition of acremonium-like fungi in Hypocreales	10.3114/sim.2023.105.02
Lasionectria castaneicola (PDA)	Ochraceous-Buff	Amethyst Violet	Chamois	Chamois	Yellow-Red	Purple	Yellow	Yellow	Yellow-Red	reverse pale ochreous	Redisposition of acremonium-like fungi in Hypocreales	10.3114/sim.2023.105.02
Lasionectria olida (MEA)	Cinnamon	Corydalis Green	Cinnamon	Cinnamon	Yellow-Red	Green-Yellow	Yellow-Red	Yellow-Red	Yellow-Red	orange at centre, buff to dirty white at periphery (MEA)	Redisposition of acremonium-like fungi in Hypocreales	10.3114/sim.2023.105.02
Lasionectria olida (PDA)	Avellaneous	Motmot Blue	Sepia	Sepia	Yellow-Red	Blue	Yellow-Red	Yellow-Red	Yellow-Red	floccose with greyish rose, salmon, rosy buff (PDA)	Redisposition of acremonium-like fungi in Hypocreales	10.3114/sim.2023.105.02
Lasionectria sylvana (MEA)	Pinkish Buff	Light Mauve	Light Pinkish Cinnamon	Light Pinkish Cinnamon	Yellow-Red	Purple	Yellow-Red	Yellow-Red	Yellow	saffron at centre, buff to creamy white at periphery	Redisposition of acremonium-like fungi in Hypocreales	10.3114/sim.2023.105.02
Lasionectria sylvana (PDA)	Light Pinkish Cinnamon	Orient Blue	Vinaceous-Buff	Vinaceous-Buff	Yellow-Red	Purple-Blue	Yellow-Red	Yellow-Red	Yellow	buff	Redisposition of acremonium-like fungi in Hypocreales	10.3114/sim.2023.105.02
Verruciconidia infuscata (OA)	Tea Green	Dark Anthracene Violet	Tea Green	Tea Green	Green-Yellow	Purple	Green-Yellow	Green-Yellow	Yellow	pale olivaceous buff at centre, with dirty white margin	Redisposition of acremonium-like fungi in Hypocreales	10.3114/sim.2023.105.02
Verruciconidia persicina (MEA)	Glaucous-Gray	Dark Vinaceous	Cinerous	Cinerous	Blue	Red-Purple	Purple-Blue	Purple-Blue	Yellow-Red	floccose/dusty, salmon at centre, rosy buff at periphery	Redisposition of acremonium-like fungi in Hypocreales	10.3114/sim.2023.105.02
Verruciconidia persicina (PDA)	Smoke Gray	Deep Livid Purple	Ecru-Drab	Ecru-Drab	Yellow	Red-Purple	Yellow-Red	Yellow-Red	Yellow-Red	dirty white or rosy buff	Redisposition of acremonium-like fungi in Hypocreales	10.3114/sim.2023.105.02
Verruciconidia siccicapita (MEA)	Glaucous-Gray	Pale Brownish Drab	Cinerous	Cinerous	Blue	Red	Purple-Blue	Purple-Blue	Yellow-Red	rosy buff	Redisposition of acremonium-like fungi in Hypocreales	10.3114/sim.2023.105.02
Nectriopsis didymii	Pale Drab-Gray	Schoenfeld's Purple	Pale Drab-Gray	Pale Drab-Gray	Yellow-Red	Red-Purple	Yellow-Red	Yellow-Red	Yellow-Red	pale yellow	Revising Clonostachys and allied genera in Bionectriaceae	10.3114/sim.2023.105.03
Mycocitrus synnematus	Pea Green	Dark Livid	Light Olive-Gray	Light Olive-Gray	Green-Yellow	Purple	Green-Yellow	Green-Yellow	Green-Yellow	pale yellow	Revising Clonostachys and allied genera in Bionectriaceae	10.3114/sim.2023.105.03
Clonostachys aurantica	Water Green	Plumbago Slate	Greenish Glaucous	Greenish Glaucous	Green-Yellow	Purple	Green-Yellow	Green-Yellow	Yellow-Red	pale yellow	Revising Clonostachys and allied genera in Bionectriaceae	10.3114/sim.2023.105.03
Clonostachys bambusae	Light Olive-Gray	Pallid Purplish Gray	Mineral Gray	Mineral Gray	Green-Yellow	Purple	Green-Yellow	Green-Yellow	Yellow-Red	pale yellow	Revising Clonostachys and allied genera in Bionectriaceae	10.3114/sim.2023.105.03
Clonostachys flava	Olive-Buff	Urania Blue	Olive-Buff	Olive-Buff	Yellow	Purple-Blue	Yellow	Yellow	Yellow-Red	pale yellow	Revising Clonostachys and allied genera in Bionectriaceae	10.3114/sim.2023.105.03
Clonostachys fusca	Greenish Glaucous	Alice Blue	Greenish Glaucous	Greenish Glaucous	Green-Yellow	Blue	Green-Yellow	Green-Yellow	Green-Yellow	pale yellow	Revising Clonostachys and allied genera in Bionectriaceae	10.3114/sim.2023.105.03
Clonostachys hongkongensis	Mineral Gray	Purplish Gray	Light Mineral Gray	Light Mineral Gray	Green-Yellow	Purple	Green-Yellow	Green-Yellow	Yellow-Red	pale yellow	Revising Clonostachys and allied genera in Bionectriaceae	10.3114/sim.2023.105.03
Clonostachys kunmingensis	Greenish Glaucous	Purple-Drab	Oural Green	Oural Green	Green-Yellow	Red-Purple	Green-Yellow	Green-Yellow	Green-Yellow	pale yellow	Revising Clonostachys and allied genera in Bionectriaceae	10.3114/sim.2023.105.03
Clonostachys longiphialidica	Light Olive-Gray	Plumbago Gray	Pale Drab-Gray	Pale Drab-Gray	Green-Yellow	Purple	Yellow-Red	Yellow-Red	Yellow	white yellowish	Revising Clonostachys and allied genera in Bionectriaceae	10.3114/sim.2023.105.03
Clonostachys palmae	Water Green	Deep Aniline Lilac	Greenish Glaucous	Greenish Glaucous	Green-Yellow	Purple-Blue	Green-Yellow	Green-Yellow	Green-Yellow	pale yellow, with greenish tinge	Revising Clonostachys and allied genera in Bionectriaceae	10.3114/sim.2023.105.03
Clonostachys vacuolata	Olive-Buff	Dark Nigrosin Violet	Pale Turtle Green	Pale Turtle Green	Yellow	Purple	Green-Yellow	Green-Yellow	Green-Yellow	pale yellow	Revising Clonostachys and allied genera in Bionectriaceae	10.3114/sim.2023.105.03
Coniella africana	Olivaceous Black (2)	Light Medici Blue	Fuscous Black	Fuscous Black	Green-Yellow	Blue	Red	Red	Yellow	olivaceous to brown	Revising the Schizoparmaceae: Coniella and its synonyms Pilidiella and Schizoparme	10.1016/j.simyco.2016.09.001
Coniella erumpens	Fuscous Black	Light Porcelain Green	Fuscous Black	Fuscous Black	Red	Blue-Green	Red	Red	Green-Yellow	olivaceous to black	Revising the Schizoparmaceae: Coniella and its synonyms Pilidiella and Schizoparme	10.1016/j.simyco.2016.09.001
Coniella fusiformis	Indulin Blue	Sepia	Dull Violet Black (2)	Blue-Violet Black	Purple-Blue	Yellow-Red	Purple-Blue	Purple-Blue	Green-Yellow	olivaceous to black	Revising the Schizoparmaceae: Coniella and its synonyms Pilidiella and Schizoparme	10.1016/j.simyco.2016.09.001
Coniella javanica	Dark Ivy Green	Light Perilla Purple	Iron Grey	Iron Grey	Green-Yellow	Red-Purple	Green-Yellow	Green-Yellow	Green-Yellow	olivaceous to black	Revising the Schizoparmaceae: Coniella and its synonyms Pilidiella and Schizoparme	10.1016/j.simyco.2016.09.001
Coniella koreana	Deep Slate Blue	Walnut Brown	Dark Neutral Gray	Dark Neutral Gray	Purple-Blue	Yellow-Red	Purple-Blue	Purple-Blue	Green-Yellow	olivaceous to black	Revising the Schizoparmaceae: Coniella and its synonyms Pilidiella and Schizoparme	10.1016/j.simyco.2016.09.001
Coniella lanneae	Dark Olive	Dark Slate-Violet 1	Olivaceous Black (1)	Dark Olive	Yellow	Purple	Yellow	Yellow	Yellow	olivaceous to dark brown	Revising the Schizoparmaceae: Coniella and its synonyms Pilidiella and Schizoparme	10.1016/j.simyco.2016.09.001
Coniella limoniformis	Blackish Plumbeous	Pale Olivaceous Grey	Blackish Plumbeous	Blackish Plumbeous	Purple-Blue	Yellow	Purple-Blue	Purple-Blue	Green-Yellow	olivaceous to black	Revising the Schizoparmaceae: Coniella and its synonyms Pilidiella and Schizoparme	10.1016/j.simyco.2016.09.001
Coniella malaysiana	Violaceous Black	Pale Vinaceous	Blackish Plumbeous	Blackish Plumbeous	Purple	Red	Purple-Blue	Purple-Blue	Green-Yellow	olivaceous to black	Revising the Schizoparmaceae: Coniella and its synonyms Pilidiella and Schizoparme	10.1016/j.simyco.2016.09.001
Coniella nicotianae	Light Yellowish Olive	Marine Blue	Dark Olive	Dark Olive	Yellow	Purple-Blue	Yellow	Yellow	Yellow	olivaceous to dark brown	Revising the Schizoparmaceae: Coniella and its synonyms Pilidiella and Schizoparme	10.1016/j.simyco.2016.09.001
Coniella nigra	Blackish Plumbeous	Dark Delft Blue	Fuscous Black	Fuscous Black	Purple-Blue	Blue	Red	Red	Green-Yellow	olivaceous to black	Revising the Schizoparmaceae: Coniella and its synonyms Pilidiella and Schizoparme	10.1016/j.simyco.2016.09.001
Coniella obovata	Blackish Plumbeous	Pale Vinaceous-Fawn	Blackish Plumbeous	Blackish Plumbeous	Purple-Blue	Yellow-Red	Purple-Blue	Purple-Blue	Red	brown to dark brown	Revising the Schizoparmaceae: Coniella and its synonyms Pilidiella and Schizoparme	10.1016/j.simyco.2016.09.001
Coniella paracastaneicola	Blackish Plumbeous	Livid Vinaceous	Blackish Plumbeous	Blackish Plumbeous	Purple-Blue	Red	Purple-Blue	Purple-Blue	Green-Yellow	olivaceous to black	Revising the Schizoparmaceae: Coniella and its synonyms Pilidiella and Schizoparme	10.1016/j.simyco.2016.09.001
Coniella pseudostraminea	Dark Olive	Deep Grayish Lavender	Olivaceous Black (3)	Olivaceous Black (3)	Yellow	Purple	Green-Yellow	Green-Yellow	Green-Yellow	olivaceous to black	Revising the Schizoparmaceae: Coniella and its synonyms Pilidiella and Schizoparme	10.1016/j.simyco.2016.09.001
Coniella quercicola	Dusky Slate-Blue	Bister	Dusky Violet-Blue (2)	Dusky Violet-Blue (2)	Purple-Blue	Yellow-Red	Purple-Blue	Purple-Blue	Green-Yellow	olivaceous to black	Revising the Schizoparmaceae: Coniella and its synonyms Pilidiella and Schizoparme	10.1016/j.simyco.2016.09.001
Coniella solicola	Blackish Plumbeous	Vivid Green	Leaden Black	Leaden Black	Purple-Blue	Green	Purple-Blue	Purple-Blue	Green-Yellow	olivaceous to black	Revising the Schizoparmaceae: Coniella and its synonyms Pilidiella and Schizoparme	10.1016/j.simyco.2016.09.001
Phaeoacremonium austroafricanum	Olive-Buff	Urania Blue	Light Orchraceous-Salmon	Light Orchraceous-Salmon	Yellow	Purple-Blue	Yellow-Red	Yellow-Red	Yellow	brownish orange to yellowish white (MEA)	Taxonomy and Pathology of Togninia (Diaporthales) and its Phaeoacremonium Anamorphs	10.3114/SIM.54.1.1
Phaeoacremonium krajdenii	Light Olive-Gray	Dull Violet Black (2)	Light Olive-Gray	Light Olive-Gray	Green-Yellow	Purple-Blue	Green-Yellow	Green-Yellow	Yellow	greyish brown (MEA)	Taxonomy and Pathology of Togninia (Diaporthales) and its Phaeoacremonium Anamorphs	10.3114/SIM.54.1.1
Phaeoacremonium aleophilum	Deep Olive Buff	Pale Forget-me-not Blue	Pale Pinkish Cinnamon	Pale Pinkish Cinnamon	Yellow	Purple-Blue	Yellow-Red	Yellow-Red	Yellow	pale yellow or gray (MEA)	Taxonomy and Pathology of Togninia (Diaporthales) and its Phaeoacremonium Anamorphs	10.3114/SIM.54.1.1
Phaeoacremonium parasitcum	Avellaneous	Blackish Green-Blue	Deep Olive-Buff	Deep Olive-Buff	Yellow-Red	Purple	Yellow	Yellow	Yellow-Red	olive brown to greyish beige (MEA)	Taxonomy and Pathology of Togninia (Diaporthales) and its Phaeoacremonium Anamorphs	10.3114/SIM.54.1.1
Phaeoacremonium rubrigenum	Light Russet-Vinaceous	Cerro Green	Pale Brownish Drab	Pale Brownish Drab	Red	Green-Yellow	Red	Red	Red-Purple	greyish ruby to greyish rose (MEA)	Taxonomy and Pathology of Togninia (Diaporthales) and its Phaeoacremonium Anamorphs	10.3114/SIM.54.1.1
Phaeoacremonium viticola	Light Vinaceous-Fawn	Pale Blue (Ethyl Blue)	Vinaceous-Buff	Vinaceous-Buff	Yellow-Red	Blue	Yellow-Red	Yellow-Red	Red	brownish grey with greyish Red(MEA)	Taxonomy and Pathology of Togninia (Diaporthales) and its Phaeoacremonium Anamorphs	10.3114/SIM.54.1.1
Phaeoacremonium alvesii	Wood Brown	Greenish Glaucous-Blue	Light Cinnamon-Drab	Light Cinnamon-Drab	Yellow-Red	Blue-Green	Yellow-Red	Yellow-Red	Yellow-Red	brownish grey to orange grey (MEA)	Taxonomy and Pathology of Togninia (Diaporthales) and its Phaeoacremonium Anamorphs	10.3114/SIM.54.1.1
Phaeoacremonium griseorubrum	Light Russet-Vinaceous	Dusky Green-Blue (1)	Ocher Red	Ocher Red	Red	Blue	Red	Red	Red-Purple	greyish ruby (MEA)	Taxonomy and Pathology of Togninia (Diaporthales) and its Phaeoacremonium Anamorphs	10.3114/SIM.54.1.1
Phaeoacremonium inflatipes	Mouse Grey	Pale Varley's Gray	Mouse Grey	Mouse Grey	Yellow-Red	Purple-Blue	Yellow-Red	Yellow-Red	Yellow-Red	orange grey or brownish grey (MEA)	Taxonomy and Pathology of Togninia (Diaporthales) and its Phaeoacremonium Anamorphs	10.3114/SIM.54.1.1
Phaeoacremonium iranianum	Light Drab	Straw Yellow	Drab Gray	Drab Gray	Yellow-Red	Yellow	Yellow-Red	Yellow-Red	Yellow-Red	greyish brown to greyish orange (MEA)	Taxonomy and Pathology of Togninia (Diaporthales) and its Phaeoacremonium Anamorphs	10.3114/SIM.54.1.1
Phaeoacremonium scolyti	Light Cinnamon-Drab	Bluish Slate-Black	Light Brownish Drab	Light Brownish Drab	Yellow-Red	Purple-Blue	Red	Red	Red	rose (MEA)	Taxonomy and Pathology of Togninia (Diaporthales) and its Phaeoacremonium Anamorphs	10.3114/SIM.54.1.1
Phaeoacremonium sphinctophorum	Mummy Brown	Eye Blue	Mummy Brown	Mummy Brown	Yellow-Red	Blue	Red	Red	Yellow-Red	brown or orange grey (MEA)	Taxonomy and Pathology of Togninia (Diaporthales) and its Phaeoacremonium Anamorphs	10.3114/SIM.54.1.1
Phaeoacremonium subulatum	Light Yellowish Olive	Light Wistaria Blue	Dark Olive-Buff	Dark Olive-Buff	Yellow	Purple-Blue	Yellow	Yellow	Yellow	pale brown to orange white (MEA)	Taxonomy and Pathology of Togninia (Diaporthales) and its Phaeoacremonium Anamorphs	10.3114/SIM.54.1.1
Phaeoacremonium tardicrescens	Drab	Slate-Blue	Greyish Sepia	Greyish Sepia	Yellow-Red	Purple-Blue	Yellow-Red	Yellow-Red	Yellow-Red	pale olive brown (MEA)	Taxonomy and Pathology of Togninia (Diaporthales) and its Phaeoacremonium Anamorphs	10.3114/SIM.54.1.1
Phaeoacremonium venezuelense	Avellaneous	Slate-Violet (1)	Light Drab	Light Drab	Yellow-Red	Purple-Blue	Yellow-Red	Yellow-Red	Yellow-Red	brownish orange to orange-grey (MEA)	Taxonomy and Pathology of Togninia (Diaporthales) and its Phaeoacremonium Anamorphs	10.3114/SIM.54.1.1
Superstratomyces albomucosus (MEA)	Iron Gray	Blackish Brown 2	Dusky Green-Gray	Dusky Green-Gray	Yellow	Red	Blue-Green	Blue-Green	Blue	olive to grey-green or light grey-green (MEA)	Wood staining fungi revealed taxonomic novelties in Pezizomycotina: New order Superstratomycetales and new species Cyanodermella oleoligni	10.1016/j.simyco.2016.11.008
Superstratomyces albomucosus (OA)	Greenish Black	Neutral Gray	Greenish Black	Greenish Black	Blue-Green	Purple-Blue	Blue-Green	Blue-Green	Green	olive to grey-green or light grey-green (OA)	Wood staining fungi revealed taxonomic novelties in Pezizomycotina: New order Superstratomycetales and new species Cyanodermella oleoligni	10.1016/j.simyco.2016.11.008
Superstratomyces albomucosus (PDA)	Tea Green	Dark Nigrosin Violet	Olivaceous Grey	Olivaceous Grey	Green-Yellow	Purple	Yellow	Yellow	Red	light grey (PDA)	Wood staining fungi revealed taxonomic novelties in Pezizomycotina: New order Superstratomycetales and new species Cyanodermella oleoligni	10.1016/j.simyco.2016.11.008
Superstratomyces flavomucosus (MEA)	Iron Gray	Indigo Blue	Dark Mouse Gray	Dark Mouse Gray	Yellow	Purple-Blue	Yellow-Red	Yellow-Red	Yellow	olive to grey green	Wood staining fungi revealed taxonomic novelties in Pezizomycotina: New order Superstratomycetales and new species Cyanodermella oleoligni	10.1016/j.simyco.2016.11.008
Superstratomyces flavomucosus (OA)	Light Olive-Gray	Pearl Blue	Mineral Gray	Mineral Gray	Green-Yellow	Purple-Blue	Green-Yellow	Green-Yellow	Green-Yellow	olive to grey green	Wood staining fungi revealed taxonomic novelties in Pezizomycotina: New order Superstratomycetales and new species Cyanodermella oleoligni	10.1016/j.simyco.2016.11.008
Superstratomyces flavomucosus (PDA)	Olive-Buff	Greyish Sky Blue	Tilleul Buff	Tilleul Buff	Yellow	Purple-Blue	Yellow-Red	Yellow-Red	Yellow	light grey	Wood staining fungi revealed taxonomic novelties in Pezizomycotina: New order Superstratomycetales and new species Cyanodermella oleoligni	10.1016/j.simyco.2016.11.008
Superstratomyces atroviridis (MEA)	Iron Grey	Dark Quaker Drab	Slate Color	Slate Color	Green-Yellow	Purple	Purple-Blue	Purple-Blue	Purple	dark olive to grey green	Wood staining fungi revealed taxonomic novelties in Pezizomycotina: New order Superstratomycetales and new species Cyanodermella oleoligni	10.1016/j.simyco.2016.11.008
Superstratomyces atroviridis (OA)	Iron Grey	Raisin Black	Iron Grey	Iron Grey	Green-Yellow	Purple	Green-Yellow	Green-Yellow	Green-Yellow	dark green	Wood staining fungi revealed taxonomic novelties in Pezizomycotina: New order Superstratomycetales and new species Cyanodermella oleoligni	10.1016/j.simyco.2016.11.008
Superstratomyces atroviridis (PDA)	Dark Grayish Olive	Dark Green-Blue Gray	Deep Mouse Gray	Deep Mouse Gray	Yellow	Purple-Blue	Yellow-Red	Yellow-Red	Yellow	dark green to grey brown	Wood staining fungi revealed taxonomic novelties in Pezizomycotina: New order Superstratomycetales and new species Cyanodermella oleoligni	10.1016/j.simyco.2016.11.008
Cyanodermella oleoligni (MEA)	Olivaceous Black (1)	Violaceous White	Iron Grey	Iron Grey	Yellow	Purple-Blue	Green-Yellow	Green-Yellow	Green	greenish white	Wood staining fungi revealed taxonomic novelties in Pezizomycotina: New order Superstratomycetales and new species Cyanodermella oleoligni	10.1016/j.simyco.2016.11.008
Cyanodermella oleoligni (OA)	Pea Green	Clear Payne's Gray	Mineral Gray	Mineral Gray	Green-Yellow	Purple-Blue	Green-Yellow	Green-Yellow	Green	green to dark green	Wood staining fungi revealed taxonomic novelties in Pezizomycotina: New order Superstratomycetales and new species Cyanodermella oleoligni	10.1016/j.simyco.2016.11.008
Cyanodermella oleoligni (PDA)	Smoke Grey	Dark Anthrace Purple	Smoke Grey	Smoke Grey	Yellow	Purple	Yellow	Yellow	Yellow	olive green	Wood staining fungi revealed taxonomic novelties in Pezizomycotina: New order Superstratomycetales and new species Cyanodermella oleoligni	10.1016/j.simyco.2016.11.008
Readeriella brunneotingens	Aniline Black	Deep Rose-Pink	Fuscous Black	Fuscous Black	Red	Red-Purple	Red	Red	Red	dark brown	Mycosphaerella is polyphyletic	10.3114/sim.2007.58.01
Verrucocladosporium dirinae	Cinnamon	Litho Purple	Cinnamon	Cinnamon	Yellow-Red	Purple	Yellow-Red	Yellow-Red	Yellow	grey-olivaceous	Delimiting Cladosporium from morphologically similar genera	10.3114/sim.2007.58.02
Verruconis thailandica	Dark Olive	Blue-Violet Black	Olivaceous Black (1)	Olivaceous Black (1)	Yellow	Purple-Blue	Yellow	Yellow	Green-Yellow	olivaceous with ochreous diffusible pigment	The Genera of Fungi - G6: Arthrographis, Kramasamuha, Melnikomyces, Thysanorea, and Verruconis	10.3114/fuse.2020.06.01

## Sheet: 2
	Color Name				Hue Group				Literature Source
	CIELAB		RGB		CIELAB		RGB		Hue Group	Color Description	Journal Title	DOI/ISSN
	Euclidean	Chi-square	Euclidean	Chi-square	Euclidean	Chi-square	Euclidean	Chi-square
Neocosmospora acutispora	Olivaceous Buff	Acetin Blue	Oive-Buff	Oive-Buff	Yellow	Purple-Blue	Yellow	Yellow	Yellow	sulphur yellow to pale luteous (PDA)	Back to the roots: a reappraisal of Neocosmospora	10.3767/persoonia.2019.43.04
Neocosmospora acutispora	Straw Yellow	Campanula Blue	Massicot Yellow	Massicot Yellow	Yellow	Purple-Blue	Yellow	Yellow	Yellow	sulphur yellow to amber (OA)	Back to the roots: a reappraisal of Neocosmospora	10.3767/persoonia.2019.43.04
Neocosmospora ampla	Buff	Deep Dull Violet Blue	Straw	Straw	Yellow	Purple-Blue	Yellow	Yellow	Yellow	straw to pale luteous (PDA)	Back to the roots: a reappraisal of Neocosmospora	10.3767/persoonia.2019.43.04
Neocosmospora ampla	Ivory Yellow	Urania Blue	Marguerite Yellow	Marguerite Yellow	Yellow	Purple-Blue	Yellow	Yellow	Yellow	cream to buff (OA)	Back to the roots: a reappraisal of Neocosmospora	10.3767/persoonia.2019.43.04
Neocosmospora bataticola	Fulvous	Amparo Blue	Mars Orange	Mars Orange	Yellow-Red	Purple-Blue	Yellow-Red	Yellow-Red	Yellow-Red	pale luteous, sienna, saffron, orange to Red(PDA)	Back to the roots: a reappraisal of Neocosmospora	10.3767/persoonia.2019.43.04
Neocosmospora bataticola	Vinaceous-Fawn	Orient Blue	Vinaceous-Fawn	Vinaceous-Fawn	Yellow-Red	Purple-Blue	Yellow-Red	Yellow-Red	Yellow-Red	cream, scarlet to rust (OA)	Back to the roots: a reappraisal of Neocosmospora	10.3767/persoonia.2019.43.04
Neocosmospora borneensis	Deep Olive-Buff	Light Tyrian Blue	Vinaceous Buff	Vinaceous Buff	Yellow	Purple-Blue	Yellow-Red	Yellow-Red	Yellow-Red	pale luteous to ochreous (PDA)	Back to the roots: a reappraisal of Neocosmospora	10.3767/persoonia.2019.43.04
Neocosmospora borneensis	Vinaceous Buff	Pale Neropalin Blue	Vinaceous Buff	Vinaceous Buff	Yellow-Red	Purple-Blue	Yellow-Red	Yellow-Red	Yellow-Red	flesh to pale salmon (OA)	Back to the roots: a reappraisal of Neocosmospora	10.3767/persoonia.2019.43.04
Neocosmospora bostrycoides	Olivaceous Buff	Dull Bluish Violet (2)	Glass Green	Glass Green	Yellow	Purple-Blue	Green-Yellow	Green-Yellow	Yellow	straw, buff to pale luteous (PDA)	Back to the roots: a reappraisal of Neocosmospora	10.3767/persoonia.2019.43.04
Neocosmospora bostrycoides	Pale Turtle Green	Pallid Violet-Blue	Pale Turtle Green	Pale Turtle Green	Green-Yellow	Purple-Blue	Green-Yellow	Green-Yellow	Yellow	white to pale straw (OA)	Back to the roots: a reappraisal of Neocosmospora	10.3767/persoonia.2019.43.04
Neocosmospora brevicona	Olive-Buff	Liseran Purple	Olive-Buff	Olive-Buff	Yellow	Red-Purple	Yellow	Yellow	Yellow	white, pale luteous to primrose (PDA)	Back to the roots: a reappraisal of Neocosmospora	10.3767/persoonia.2019.43.04
Neocosmospora brevicona	Marguerite Yellow	Pale-Ecru Drab	Pale Olive-Buff	Pale Olive-Buff	Yellow-Red	Blue	Yellow	Yellow	Yellow-Red	white, buff to primrose (OA)	Back to the roots: a reappraisal of Neocosmospora	10.3767/persoonia.2019.43.04
Neocosmospora brevis	Light Vinaceous Cinnamon	Chinese Violet	Honey	Honey	Yellow-Red	Purple	Yellow	Yellow	Yellow-Red	orange to saffron with straw to pale luteous periphery (PDA)	Back to the roots: a reappraisal of Neocosmospora	10.3767/persoonia.2019.43.04
Neocosmospora brevis	Ochraceous-Tawny	Light Violet-Blue	Honey Yellow	Honey Yellow	Yellow-Red	Purple-Blue	Yellow	Yellow	Yellow-Red	reverse orange, luteous to amber (PDA)	Back to the roots: a reappraisal of Neocosmospora	10.3767/persoonia.2019.43.04
Neocosmospora brevis	Olivaceous Buff	Squill Blue	Primrose	Primrose	Yellow	Blue	Yellow	Yellow	Yellow	white, straw to buff (OA)	Back to the roots: a reappraisal of Neocosmospora	10.3767/persoonia.2019.43.04
Neocosmospora crassa	Pale Turtle Green	Madder Biolet	Pale Turtle Green	Pale Turtle Green	Green-Yellow	Purple	Green-Yellow	Green-Yellow	Yellow	white, straw to buff (PDA)	Back to the roots: a reappraisal of Neocosmospora	10.3767/persoonia.2019.43.04
Neocosmospora crassa	Cream Color	Berlin Blue	Naphthalene Yellow	Naphthalene Yellow	Yellow	Purple-Blue	Yellow	Yellow	Yellow	cream, pale luteous to buff (OA)	Back to the roots: a reappraisal of Neocosmospora	10.3767/persoonia.2019.43.04
Neocosmospora cryptoseptata	Olive-Buff	Pale Forget-me-not Blue	Olive-Buff	Olive-Buff	Yellow	Purple-Blue	Yellow	Yellow	Yellow-Red	straw, pale luteous to pale ochreous (PDA)	Back to the roots: a reappraisal of Neocosmospora	10.3767/persoonia.2019.43.04
Neocosmospora cryptoseptata	Olive-Buff	Light Alice Blue	Olive-Buff	Olive-Buff	Yellow	Purple-Blue	Yellow	Yellow	Yellow-Red	pale luteous to pale sienna (OA)	Back to the roots: a reappraisal of Neocosmospora	10.3767/persoonia.2019.43.04
Neocosmospora cucurbitae	Deep Olive-Buff	Wedgewood Blue	Water Green	Water Green	Yellow	Purple-Blue	Green-Yellow	Green-Yellow	Yellow	straw to pale luteous (PDA)	Back to the roots: a reappraisal of Neocosmospora	10.3767/persoonia.2019.43.04
Neocosmospora cucurbitae	Seafoam Green	Vinaceous Buff	Seafoam Green	Seafoam Green	Green-Yellow	Yellow-Red	Green-Yellow	Green-Yellow	Yellow	white to straw (OA)	Back to the roots: a reappraisal of Neocosmospora	10.3767/persoonia.2019.43.04
Neocosmospora diminuta	Olivaceous Buff	Italian Blue	Avellaneous	Vinaceous-Cinnamon	Yellow	Blue	Yellow-Red	Yellow-Red	Yellow-Red	luteous to ochreous (PDA)	Back to the roots: a reappraisal of Neocosmospora	10.3767/persoonia.2019.43.04
Neocosmospora diminuta	Rosy Buff	Madder Biolet	Salmon-Buff	Salmon-Buff	Yellow-Red	Purple	Yellow-Red	Yellow-Red	Yellow-Red	salmon to flesh with abundant white mycelium at centre (OA)	Back to the roots: a reappraisal of Neocosmospora	10.3767/persoonia.2019.43.04
Neocosmospora elegans	Pale Turtle Green	Dark Grayish Lavender	Pale Turtle Green	Pale Turtle Green	Green-Yellow	Purple	Green-Yellow	Green-Yellow	Yellow	straw to pale luteous (PDA)	Back to the roots: a reappraisal of Neocosmospora	10.3767/persoonia.2019.43.04
Neocosmospora elegans	Pale Turtle Green	Eye Blue	Olive-Buff	Olive-Buff	Green-Yellow	Blue	Yellow	Yellow	Yellow	straw to pale buff (OA)	Back to the roots: a reappraisal of Neocosmospora	10.3767/persoonia.2019.43.04
Neocosmospora ferruginea	Sanford's Brown	Greenish Yellow	Hazel	Sanford's Brown	Yellow-Red	Green-Yellow	Yellow-Red	Yellow-Red	Yellow-Red	sienna, rust to brick (PDA)	Back to the roots: a reappraisal of Neocosmospora	10.3767/persoonia.2019.43.04
Neocosmospora ferruginea	Light Pinkish Cinnamon	Acetin Blue	Pale Cinnamon-Pink	Pale Cinnamon-Pink	Yellow-Red	Purple-Blue	Yellow-Red	Yellow-Red	Yellow-Red	peach to rosy buff (OA)	Back to the roots: a reappraisal of Neocosmospora	10.3767/persoonia.2019.43.04
Neocosmospora hypothenemi	Vinaceous Buff	Light Medici Blue	Pale Grayish Vinaceous	Pale Grayish Vinaceous	Yellow-Red	Blue	Yellow-Red	Yellow-Red	Yellow-Red	pale luteous to saffron (PDA)	Back to the roots: a reappraisal of Neocosmospora	10.3767/persoonia.2019.43.04
Neocosmospora hypothenemi	Vinaceous Buff	Indulin Blue	Olive-Buff	Olive-Buff	Yellow-Red	Purple-Blue	Yellow	Yellow	Yellow-Red	white to pale ochreous (OA)	Back to the roots: a reappraisal of Neocosmospora	10.3767/persoonia.2019.43.04
Neocosmospora ipomoeae	Snuff Brown	Vanderpoel's Violet	Prout's Brown	Prout's Brown	Yellow-Red	Purple	Yellow-Red	Yellow-Red	Yellow-Red	pale luteous, saffron to sienna (PDA)	Back to the roots: a reappraisal of Neocosmospora	10.3767/persoonia.2019.43.04
Neocosmospora ipomoeae	Light Ochraceous-Buff	Light Cerulean Blue	Pinkish Buff	Pinkish Buff	Yellow-Red	Blue	Yellow-Red	Yellow-Red	Yellow	cream to buff (OA)	Back to the roots: a reappraisal of Neocosmospora	10.3767/persoonia.2019.43.04
Neocosmospora liriodendri	Pale Fluorite Green	Spectrum Blue	Pale Olive-Buff	Pale Olive-Buff	Green-Yellow	Purple-Blue	Yellow	Yellow	Yellow	straw to primrose (PDA)	Back to the roots: a reappraisal of Neocosmospora	10.3767/persoonia.2019.43.04
Neocosmospora longissima	Wood Brown	Light Mallow Purple	Buffy Brown	Buffy Brown	Yellow-Red	Red-Purple	Yellow-Red	Yellow-Red	Yellow-Red	sienna, umber to rust (PDA)	Back to the roots: a reappraisal of Neocosmospora	10.3767/persoonia.2019.43.04
Neocosmospora longissima	Olive-Buff	Orient Blue	Olive-Buff	Olive-Buff	Yellow	Purple-Blue	Yellow	Yellow	Yellow	buff (OA)	Back to the roots: a reappraisal of Neocosmospora	10.3767/persoonia.2019.43.04
Neocosmospora mori	Deep Olive-Buff	Pale Grayish Violet-Blue	Olive-Buff	Olive-Buff	Yellow	Purple-Blue	Yellow	Yellow	Yellow	white to pale luteous (PDA)	Back to the roots: a reappraisal of Neocosmospora	10.3767/persoonia.2019.43.04
Neocosmospora nirenbergiana	Marguerite Yellow	Prune Purple	Marguerite Yellow	Marguerite Yellow	Yellow	Purple	Yellow	Yellow	Yellow	straw, sulphur Yellowto pale luteous (PDA)	Back to the roots: a reappraisal of Neocosmospora	10.3767/persoonia.2019.43.04
Neocosmospora nirenbergiana	Vinaceous-Fawn	Elm Green	Vinaceous-Buff	Vinaceous-Buff	Yellow-Red	Green-Yellow	Yellow-Red	Yellow-Red	Yellow-Red	straw, sulphur Yellowto pale luteous, becoming scarlet, Redto rust (OA)	Back to the roots: a reappraisal of Neocosmospora	10.3767/persoonia.2019.43.04
Neocosmospora oblonga	Ivory Yellow	Pale Neropalin Blue	Yellowish White	Yellowish White	Yellow	Purple-Blue	Yellow	Yellow	Yellow	white to pale straw (PDA)	Back to the roots: a reappraisal of Neocosmospora	10.3767/persoonia.2019.43.04
Neocosmospora paraeumartii	Greenish White	Lavender-Grey	Yellowish White	Yellowish White	Yellow	Purple-Blue	Yellow	Yellow	Yellow	white, pale luteous to luteous at centre (PDA)	Back to the roots: a reappraisal of Neocosmospora	10.3767/persoonia.2019.43.04
Neocosmospora paraeumartii	Olive-Buff	Light Forget-me-not Blue	Water Green	Water Green	Yellow	Purple-Blue	Green-Yellow	Green-Yellow	Yellow	straw to buff (OA)	Back to the roots: a reappraisal of Neocosmospora	10.3767/persoonia.2019.43.04
Neocosmospora parceramosa	Pale Olive-Buff	Burn Blue	Pale Olive-Buff	Pale Olive-Buff	Yellow	Purple-Blue	Yellow	Yellow	Yellow	white to pale straw (PDA)	Back to the roots: a reappraisal of Neocosmospora	10.3767/persoonia.2019.43.04
Neocosmospora piperis	Vinaceous-Buff	Persian Blue	Vinaceous-Buff	Vinaceous-Buff	Yellow-Red	Purple-Blue	Yellow-Red	Yellow-Red	Yellow-Red	saffron to pale rose, pale luteous to ochreous at periphery (PDA)	Back to the roots: a reappraisal of Neocosmospora	10.3767/persoonia.2019.43.04
Neocosmospora piperis	Buff-Pink	Dark Dull Yellow-Green	Buff-Pink	Buff-Pink	Yellow-Red	Green-Yellow	Yellow-Red	Yellow-Red	Yellow-Red	peach, pale rose to pale scarlet (OA)	Back to the roots: a reappraisal of Neocosmospora	10.3767/persoonia.2019.43.04
Neocosmospora protoensiformis	Olive-Buff	Lilac	Olive-Buff	Olive-Buff	Yellow	Purple	Yellow	Yellow	Yellow-Red	pale luteous to pale brick (PDA)	Back to the roots: a reappraisal of Neocosmospora	10.3767/persoonia.2019.43.04
Neocosmospora protoensiformis	Deep Olive-Buff	Urania Blue	Vinaceous-Buff	Vinaceous-Buff	Yellow	Purple-Blue	Yellow-Red	Yellow-Red	Yellow	pale buff (OA)	Back to the roots: a reappraisal of Neocosmospora	10.3767/persoonia.2019.43.04
Neocosmospora pseudoradicicola	Deep Olive-Buff	Light Grayish Blue-Violet	Olive-Buff	Olive-Buff	Yellow	Purple-Blue	Yellow	Yellow	Yellow-Red	pale luteous to pale brick (OA)	Back to the roots: a reappraisal of Neocosmospora	10.3767/persoonia.2019.43.04
Neocosmospora pseudotonkinensis	Olivaceous Buff	Clear Windsor Blue	Deep Chrysolite Green	Chrysolite Green	Yellow	Purple-Blue	Green-Yellow	Green-Yellow	Yellow-Red	pale luteous to ochreous (PDA)	Back to the roots: a reappraisal of Neocosmospora	10.3767/persoonia.2019.43.04
Neocosmospora pseudotonkinensis	Olivaceous Buff	Light Dull Bluish Violet	Olive-Buff	Olive-Buff	Yellow	Purple-Blue	Yellow	Yellow	Yellow	white, cream to pale buff (OA)	Back to the roots: a reappraisal of Neocosmospora	10.3767/persoonia.2019.43.04
Neocosmospora quercicola	Olivaceous Buff	Alizarine Blue	Dark Olive-Buff	Dark Olive-Buff	Yellow	Purple-Blue	Yellow	Yellow	Yellow	straw, sulphur Yellowto pale luteous (PDA)	Back to the roots: a reappraisal of Neocosmospora	10.3767/persoonia.2019.43.04
Neocosmospora quercicola	Ivory Yellow	Calamine Blue	Pale-Ochraceous-Salmon	Pale-Ochraceous-Salmon	Yellow	Blue	Yellow-Red	Yellow-Red	Yellow-Red	white, salmon to pale saffron (OA)	Back to the roots: a reappraisal of Neocosmospora	10.3767/persoonia.2019.43.04
Neocosmospora regularis	Olivaceous Buff	Blanc's Violet	Avellaneous	Avellaneous	Yellow	Purple	Yellow-Red	Yellow-Red	Yellow	straw, luteous, sienna, pale grey-Greento olivaceous buff (PDA)	Back to the roots: a reappraisal of Neocosmospora	10.3767/persoonia.2019.43.04
Neocosmospora regularis	Rosy Buff	Light Columbia Blue	Rosy Buff	Rosy Buff	Yellow-Red	Purple-Blue	Yellow-Red	Yellow-Red	Yellow-Red	pale saffron to brick or olivaceous buff to Greenolivaceous (OA)	Back to the roots: a reappraisal of Neocosmospora	10.3767/persoonia.2019.43.04
Neocosmospora robusta	Deep Olive-Buff	Light Grayish Blue-Violet	Olivaceous Buff	Olivaceous Buff	Yellow	Purple-Blue	Yellow	Yellow	Yellow	straw to pale luteous, pale sienna at centre (PDA)	Back to the roots: a reappraisal of Neocosmospora	10.3767/persoonia.2019.43.04
Neocosmospora robusta	Olivaceous Buff	Acetin Blue	Olive-Buff	Olive-Buff	Yellow	Purple-Blue	Yellow	Yellow	Yellow	straw to sulphur Yellow(OA)	Back to the roots: a reappraisal of Neocosmospora	10.3767/persoonia.2019.43.04
Neocosmospora samuelsii	Deep Olive-Buff	Varley's Gray	Olive-Buff	Olive-Buff	Yellow	Purple-Blue	Yellow	Yellow	Yellow	straw to pale luteous (PDA)	Back to the roots: a reappraisal of Neocosmospora	10.3767/persoonia.2019.43.04
Neocosmospora samuelsii	Olivaceous Buff	Light Dull Bluish Violet	Olive-Buff	Olive-Buff	Yellow	Purple-Blue	Yellow	Yellow	Yellow	ochreous to buff, pale luteous to luteous at centre (OA)	Back to the roots: a reappraisal of Neocosmospora	10.3767/persoonia.2019.43.04
Neocosmospora silvicola	Antique-Brown	Nickel Green	Dresden Brown	Dresden Brown	Yellow-Red	Green	Yellow-Red	Yellow-Red	Yellow-Red	luteous, orange to scarlet or ochreous, blue-Greento pale citrine (PDA)	Back to the roots: a reappraisal of Neocosmospora	10.3767/persoonia.2019.43.04
Neocosmospora silvicola	Dark Olive-Buff	Deep Dull Violet Blue	Vinaceous-Fawn	Vinaceous-Fawn	Yellow	Purple-Blue	Yellow-Red	Yellow-Red	Yellow-Red	pale orange, pale scarlet to pale citrine (OA)	Back to the roots: a reappraisal of Neocosmospora	10.3767/persoonia.2019.43.04
Neocosmospora spathulata	Japan Rose	Rejane Green	Onion-skin Pink	Vinaceous-Cinnamon	Yellow-Red	Green	Yellow-Red	Yellow-Red	Red	peach, scarlet to coral (PDA)	Back to the roots: a reappraisal of Neocosmospora	10.3767/persoonia.2019.43.04
Neocosmospora spathulata	Avellaneous	Pale Mazarine Blue	Vinaceous-Fawn	Vinaceous-Fawn	Yellow-Red	Purple-Blue	Yellow-Red	Yellow-Red	Yellow-Red	salmon, apricot to umber (OA)	Back to the roots: a reappraisal of Neocosmospora	10.3767/persoonia.2019.43.04
Helminthosporium austriacum (pg9)	Dark Citrine	Light Wistaria Blue	Dark Citrine	Dark Citrine	Yellow	Purple-Blue	Yellow	Yellow	Yellow	yellow-green, turning dull yellowish brown (CMD)	Corynespora, Exosporium and Helminthosporium revisited - New species and generic reclassification	10.1016/j.simyco.2017.05.001
Helminthosporium austriacum (pg9)	Ochreous	Spectrum Violet	Yellow Ocher	Yellow Ocher	Yellow-Red	Purple-Blue	Yellow	Yellow	Yellow	orange, centre whitish to pale greenish (MEA)	Corynespora, Exosporium and Helminthosporium revisited - New species and generic reclassification	10.1016/j.simyco.2017.05.001
Helminthosporium caespitosum	Light Olive-Gray	Dark Madder Blue	Dawn-Grey	Dawn-Grey	Green-Yellow	Purple-Blue	Blue-Green	Blue-Green	Green	white turning dull brownish (CMD)	Corynespora, Exosporium and Helminthosporium revisited - New species and generic reclassification	10.1016/j.simyco.2017.05.001
Helminthosporium caespitosum	Pale Smoke Gray	Light Tyrian Blue	Pale Grayish Vinaceous	Pale Grayish Vinaceous	Yellow	Purple-Blue	Yellow-Red	Yellow-Red	Red	white dense flat mat of aerial hyphae, reverse yellowish (MEA)	Corynespora, Exosporium and Helminthosporium revisited - New species and generic reclassification	10.1016/j.simyco.2017.05.001
Helminthosporium juglandinum	Olive Gray	Light Varley's Gray	Olivaceous Grey	Olivaceous Grey	Green-Yellow	Purple-Blue	Yellow	Yellow	Yellow	brown (CMD)	Corynespora, Exosporium and Helminthosporium revisited - New species and generic reclassification	10.1016/j.simyco.2017.05.001
Helminthosporium juglandinum	Light Orchraceous-Salmon	Pale Amaranth Pink	Pale Pinkish Cinnamon	Pale Pinkish Cinnamon	Yellow-Red	Purple	Yellow-Red	Yellow-Red	Yellow-Red	reddish brown (MEA)	Corynespora, Exosporium and Helminthosporium revisited - New species and generic reclassification	10.1016/j.simyco.2017.05.001
Helminthosporium microsorum	Water Green	Aniline Lilac	Water Green	Water Green	Green-Yellow	Purple-Blue	Green-Yellow	Green-Yellow	Yellow	pale yellowish (CMD)	Corynespora, Exosporium and Helminthosporium revisited - New species and generic reclassification	10.1016/j.simyco.2017.05.001
Helminthosporium microsorum	Olive-Buff	Dusky Slate-Blue	Olive-Buff	Olive-Buff	Yellow	Purple-Blue	Yellow	Yellow	Yellow-Red	pale yellowish (MEA)	Corynespora, Exosporium and Helminthosporium revisited - New species and generic reclassification	10.1016/j.simyco.2017.05.001
Helminthosporium quercinum	Hathi Gray	Pale Cadet Blue	Pale Neutral Gray	Pale Neutral Gray	Blue-Green	Purple-Blue	Purple-Blue	Purple-Blue	Yellow-Red	dull greyish (CMD)	Corynespora, Exosporium and Helminthosporium revisited - New species and generic reclassification	10.1016/j.simyco.2017.05.001
Helminthosporium quercinum	Pale Smoke Gray	Lumiere Blue	Pallid Vinaceous Drab	Pallid Vinaceous Drab	Yellow	Blue	Red	Red	Red	light brown (MEA)	Corynespora, Exosporium and Helminthosporium revisited - New species and generic reclassification	10.1016/j.simyco.2017.05.001
Helminthosporium tiliae	Dark Olive	Cadet Gray	Dark Olive	Dark Olive	Yellow	Purple-Blue	Yellow	Yellow	Red	dull grey-brown (CMD)	Corynespora, Exosporium and Helminthosporium revisited - New species and generic reclassification	10.1016/j.simyco.2017.05.001
Helminthosporium tiliae	Deep Olive-Buff	Deep Dutch Blue	Olive-Buff	Olive-Buff	Yellow	Purple-Blue	Yellow	Yellow	Yellow	silver gray (MEA)	Corynespora, Exosporium and Helminthosporium revisited - New species and generic reclassification	10.1016/j.simyco.2017.05.001
Helminthosporium velutinum	Dark Grayish Olive	Rose Pink	Dark Grayish Olive	Dark Grayish Olive	Yellow	Red-Purple	Yellow	Yellow	Green	brown with Yellowtint or olivaceous (CMD)	Corynespora, Exosporium and Helminthosporium revisited - New species and generic reclassification	10.1016/j.simyco.2017.05.001
Helminthosporium velutinum	Smoke Gray	Dark Purple	Pale Drab-Gray	Pale Drab-Gray	Yellow	Red-Purple	Yellow-Red	Yellow-Red	Yellow	grey (MEA)	Corynespora, Exosporium and Helminthosporium revisited - New species and generic reclassification	10.1016/j.simyco.2017.05.001
Allophoma oligotrophica (OA)	Pale Mouse Gray	Bluish Green	Pale Mouse Gray	Pale Mouse Gray	Yellow-Red	Blue-Green	Yellow-Red	Yellow-Red	Yellow	white to pale olivaceous (OA)	Didymellaceae revisited	10.1016/j.simyco.2017.06.002
Allophoma oligotrophica (MEA)	Deep Mouse Gray	Dusky Purplish Gray	Dark Olive-Gray	Dark Olive-Gray	Yellow-Red	Purple	Yellow	Yellow	Yellow	olivaceous (MEA)	Didymellaceae revisited	10.1016/j.simyco.2017.06.002
Allophoma oligotrophica (PDA)	Pallid Mouse Gray	Pale Turquoise Green	Pallid Quaker Drab	Pallid Quaker Drab	Yellow-Red	Blue-Green	Red-Purple	Red-Purple	Yellow	olivaceous (PDA)	Didymellaceae revisited	10.1016/j.simyco.2017.06.002
Ascochyta boeremae (OA)	Olive-Lake	Paris Blue	Raw Umber	Raw Umber	Yellow	Purple-Blue	Yellow-Red	Yellow-Red	Yellow	yellowish olivaceous (OA)	Didymellaceae revisited	10.1016/j.simyco.2017.06.002
Ascochyta boeremae (PDA)	Greenish Olivaceous	Prussian Blue	Olivaceous (olive)	Olivaceous (olive)	Yellow	Purple-Blue	Yellow	Yellow	Yellow	greenish olivaceous (PDA)	Didymellaceae revisited	10.1016/j.simyco.2017.06.002
Boeremia exigua var. opuli (MEA)	Light Mouse Gray	Blackish Green-Gray	Olivaceous Grey	Purplish Grey	Yellow-Red	Blue	Yellow	Red-Purple	Yellow	olivaceous (MEA)	Didymellaceae revisited	10.1016/j.simyco.2017.06.002
Boeremia exigua var. opuli (PDA)	Light Mouse Gray	Light Tyrian Blue	Pale Quaker Drab	Pale Quaker Drab	Yellow-Red	Purple-Blue	Purple	Purple	Yellow	white to grey (PDA)	Didymellaceae revisited	10.1016/j.simyco.2017.06.002
Didymella aeria (OA)	Smoke Gray	Vinaceous-Lavender	Pale Olivaceous Grey	Mineral Gray	Yellow	Purple	Yellow	Green-Yellow	Red	brownish olivaceous	Didymellaceae revisited	10.1016/j.simyco.2017.06.002
Didymella aeria (MEA)	Olivaceous Grey	Rood's Lavender	Olivaceous Grey	Olivaceous Grey	Yellow	Purple-Blue	Yellow	Yellow	Yellow	white to olivaceous	Didymellaceae revisited	10.1016/j.simyco.2017.06.002
Didymella aquatica (OA)	Pale Olivaceous Grey	Pale Medici Blue	Mineral Gray	Mineral Gray	Yellow	Blue	Green-Yellow	Green-Yellow	Yellow	white to amber (OA)	Didymellaceae revisited	10.1016/j.simyco.2017.06.002
Didymella aquatica (MEA)	Dawn Grey	Etain Blue	Pale Quaker Drab	Pale Quaker Drab	Blue-Green	Blue-Green	Purple	Purple	Green	white to pale green (MEA)	Didymellaceae revisited	10.1016/j.simyco.2017.06.002
Didymella aquatica (PDA)	Pale Olivaceous Grey	Lavender Grey	Pale Olivaceous Grey	Pale Olivaceous Grey	Yellow	Purple-Blue	Yellow	Yellow	Yellow	white to grey (PDA)	Didymellaceae revisited	10.1016/j.simyco.2017.06.002
Didymella chloroguttulata (MEA)	Iron Grey	Celandine Green	Dark Mouse Grey	Dark Mouse Grey	Green-Yellow	Blue	Yellow-Red	Yellow-Red	Green	greenish brown (MEA)	Didymellaceae revisited	10.1016/j.simyco.2017.06.002
Didymella ellipsoidea (MEA)	Deep Mouse Gray	Pale Neutral Gray	Deep Mouse Gray	Deep Mouse Gray	Yellow-Red	Purple-Blue	Yellow-Red	Yellow-Red	Yellow	grey to olivaceous (MEA)	Didymellaceae revisited	10.1016/j.simyco.2017.06.002
Didymella infuscatispora (OA)	Smoke Gray	Pale Dull Glaucous-Blue	Light Mouse Gray	Light Mouse Gray	Yellow	Blue	Yellow-Red	Yellow-Red	Yellow-Red	white to amber (OA)	Didymellaceae revisited	10.1016/j.simyco.2017.06.002
Didymella macrophylla (OA)	Light Mouse Gray	Pale Nile Blue	Light Mouse Gray	Light Mouse Gray	Yellow-Red	Blue-Green	Yellow-Red	Yellow-Red	Yellow	white to grey (OA)	Didymellaceae revisited	10.1016/j.simyco.2017.06.002
Didymella pteridis (OA)	Avellaneous	Acetin Blue	Dark Olive-Buff	Dark Olive-Buff	Yellow-Red	Purple-Blue	Yellow	Yellow	Yellow-Red	cinnamon to hazel (OA)	Didymellaceae revisited	10.1016/j.simyco.2017.06.002
Didymella pteridis (PDA)	Dark Olive-Gray	Vinaceous-Purple	Dark Olive-Gray	Dark Olive-Gray	Yellow	Purple	Yellow	Yellow	Yellow-Red	greenish brown (PDA)	Didymellaceae revisited	10.1016/j.simyco.2017.06.002
Didymella sinensis (MEA)	Castor Gray	Deep Slate Blue	Neutral Grey	Neutral Grey	Blue-Green	Purple-Blue	Purple-Blue	Purple-Blue	Green	greyish brown(MEA)	Didymellaceae revisited	10.1016/j.simyco.2017.06.002
Didymella sinensis (PDA)	Pallid Mouse Gray	Violaceous White	Pallid Mouse Gray	Pallid Mouse Gray	Yellow-Red	Purple-Blue	Yellow-Red	Yellow-Red	Yellow	pale grey (PDA)	Didymellaceae revisited	10.1016/j.simyco.2017.06.002
Didymella suiyangensis (MEA)	Dark Olive-Gray	Violet-Plumbeous	Deep Quaker Drab	Deep Quaker Drab	Yellow	Purple-Blue	Purple	Purple	Yellow	pale grey to greenish olivaceous (MEA)	Didymellaceae revisited	10.1016/j.simyco.2017.06.002
Didymella suiyangensis (PDA)	Pale Olivaceous Grey	Dull Violet Black	Mineral Gray	Mineral Gray	Yellow	Purple	Green-Yellow	Green-Yellow	Yellow	white to pale greyish brown (PDA)	Didymellaceae revisited	10.1016/j.simyco.2017.06.002
Epicoccum duchesneae (MEA)	Dark Bluish Glaucous	Dark Purple-Drab	Glaucous Grey	Glaucous Grey	Green	Red-Purple	Blue-Green	Blue-Green	Yellow	grey to pale olivaceous (MEA)	Didymellaceae revisited	10.1016/j.simyco.2017.06.002
Epicoccum italicum (OA)	Ctron Green	Dark Violet	Dull Green-Yellow	Dull Green-Yellow	Green-Yellow	Purple	Yellow-Red	Yellow-Red	Green-Yellow	white to yellow, dark iron grey centre (OA)	Didymellaceae revisited	10.1016/j.simyco.2017.06.002
Epicoccum italicum (PDA)	Citrine-Green	Fuscous Black	Pearl Gray	Pearl Gray	Yellow	Red	Blue-Green	Blue-Green	Yellow-Red	yellow (PDA)	Didymellaceae revisited	10.1016/j.simyco.2017.06.002
Epicoccum layuense (PDA)	Olive-Ocher	Lyons Blue	Olive-Ocher	Olive-Ocher	Yellow	Purple-Blue	Yellow	Yellow	Yellow	bright yellow (PDA)	Didymellaceae revisited	10.1016/j.simyco.2017.06.002
Epicoccum layuense (MEA)	Roman Green	Nigrosin Violet	Lincoln Green	Lincoln Green	Yellow	Purple	Green-Yellow	Green-Yellow	Green-Yellow	greenish Yellow(MEA)	Didymellaceae revisited	10.1016/j.simyco.2017.06.002
Epicoccum poae (OA)	Chestnut	Yale Blue	Old Gold	Old Gold	Yellow-Red	Purple-Blue	Yellow	Yellow	Yellow-Red	saffron (OA)	Didymellaceae revisited	10.1016/j.simyco.2017.06.002
Epicoccum poae (MEA)	Water Green	Burn Blue	Water Green	Water Green	Green-Yellow	Purple-Blue	Green-Yellow	Green-Yellow	Green-Yellow	greenish Yellow(MEA)	Didymellaceae revisited	10.1016/j.simyco.2017.06.002
Epicoccum poae (PDA)	Olive-Green	Anthacene Violet	Mummy Brown	Olive-Green	Yellow	Violet	Yellow-Red	Yellow	Yellow-Red	saffron (PDA)	Didymellaceae revisited	10.1016/j.simyco.2017.06.002
Heterophoma verbascicola (OA)	Tea Green	Pale Campanula Blue	Yew Green	Yew Green	Green-Yellow	Purple-Blue	Green-Yellow	Green-Yellow	Yellow	pale olivaceous (OA)	Didymellaceae revisited	10.1016/j.simyco.2017.06.002
Neoascochyta triticicola (MEA)	Cinnamon	Light Hortense Violet	Cinnamon	Cinnamon	Yellow-Red	Purple	Yellow-Red	Yellow-Red	Yellow-Red	saffron	Didymellaceae revisited	10.1016/j.simyco.2017.06.002
Neodidymelliopsis achlydis (MEA)	Ochreous (ochraceous)	Leitch's Blue	Yellow Ocher	Yellow Ocher	Yellow-Red	Purple-Blue	Yellow	Yellow	Yellow-Red	saffron to pale yellowish brown	Didymellaceae revisited	10.1016/j.simyco.2017.06.002
Amesia atrobrunnea (PCA)	Light Grayish Olive	Pearl Blue	Deep Mouse Gray	Deep Mouse Gray	Yellow	Purple-Blue	Yellow-Red	Yellow-Red	Purple	vinaceous buff (PCA)	Diversity and taxonomy of Chaetomium and chaetomium-like fungi from indoor environments	10.1016/j.simyco.2016.11.005
Amesia cymbiformis (OA)	Tea Green	Dusky Slate-Blue	Tea Green	Tea Green	Green-Yellow	Purple-Blue	Green-Yellow	Green-Yellow	Blue	greenish olivaceous to olivaceous (OA)	Diversity and taxonomy of Chaetomium and chaetomium-like fungi from indoor environments	10.1016/j.simyco.2016.11.005
Amesia cymbiformis (PCA)	Smoke Gray	Pale Dull Glaucous-Blue	Castor Gray	Castor Gray	Yellow	Blue	Blue-Green	Blue-Green	Blue	pale smoke grey (PCA)	Diversity and taxonomy of Chaetomium and chaetomium-like fungi from indoor environments	10.1016/j.simyco.2016.11.005
Arcopilus turgidopilosus (OA)	Rainette Green	Patent Blue	Rainette Green	Rainette Green	Green-Yellow	Blue	Green-Yellow	Green-Yellow	Green	amber to luteous	Diversity and taxonomy of Chaetomium and chaetomium-like fungi from indoor environments	10.1016/j.simyco.2016.11.005
Arcopilus turgidopilosus (PCA)	Dark Ivy Green	Varley's Gray	Olivaceous Black (1)	Olivaceous Black (2	Green-Yellow	Purple-Blue	Yellow	Green-Yellow	Yellow	pale luteous to amber	Diversity and taxonomy of Chaetomium and chaetomium-like fungi from indoor environments	10.1016/j.simyco.2016.11.005
Arcopilus turgidopilosus (MEA)	Light Olive-Gray	Raisin Black	Light Olive-Gray	Light Olive-Gray	Green-Yellow	Purple	Green-Yellow	Green-Yellow	Yellow	Redto pale rust	Diversity and taxonomy of Chaetomium and chaetomium-like fungi from indoor environments	10.1016/j.simyco.2016.11.005
Botryotrichum murorum (PCA)	Slate-Blue	Mars Brown	Green-Blue Slate	Green-Blue Slate	Purple-Blue	Yellow-Red	Purple-Blue	Purple-Blue	Yellow	olivaceous buff (PCA)	Diversity and taxonomy of Chaetomium and chaetomium-like fungi from indoor environments	10.1016/j.simyco.2016.11.005
Botryotrichum murorum (DG18)	Pearl Gray	Olivaceous Black	Pearl Blue	Pearl Blue	Blue-Green	Green-Yellow	Purple-Blue	Purple-Blue	Red	pale buff to buff (DG18)	Diversity and taxonomy of Chaetomium and chaetomium-like fungi from indoor environments	10.1016/j.simyco.2016.11.005
Botryotrichum peruvianum (MEA)	Olive-Buff	Dark Slate-Violet 1	Tilleul Buff	Tilleul Buff	Yellow	Purple	Yellow-Red	Yellow-Red	Yellow	buff to pale ochraceous (MEA)	Diversity and taxonomy of Chaetomium and chaetomium-like fungi from indoor environments	10.1016/j.simyco.2016.11.005
Botryotrichum peruvianum (DG18)	Pale Smoke Gray	Dark Varley's Gray	Olive-Buff	Pale Smoke Gray	Yellow	Red	Yellow	Yellow	Yellow	buff to honey (DG18)	Diversity and taxonomy of Chaetomium and chaetomium-like fungi from indoor environments	10.1016/j.simyco.2016.11.005
Phyllosticta paracapitalensis (MEA)	Iron Grey	Quaker Drab	Dark Mouse Gray	Dark Mouse Gray	Green-Yellow	Red-Purple	Yellow-Red	Yellow-Red	Yellow	greenish to dark Green(MEA)	First report of Phyllosticta citricarpa and description of two new species, P. paracapitalensis and P. paracitricarpa, from citrus in Europe	10.1016/j.simyco.2017.05.003
Phyllosticta paracapitalensis (OA)	Iron Grey	Deep Neutral Gray	Dark Grayish Olive	Dark Grayish Olive	Green-Yellow	Purple-Blue	Yellow	Yellow	Yellow	dark greenish (OA)	First report of Phyllosticta citricarpa and description of two new species, P. paracapitalensis and P. paracitricarpa, from citrus in Europe	10.1016/j.simyco.2017.05.003
Phyllosticta paracapitalensis (PDA)	Dark Olive	Gobelin Blue	Dark Olive	Dark Olive	Yellow	Blue	Yellow	Yellow	Red	greenish to dark Green(PDA)	First report of Phyllosticta citricarpa and description of two new species, P. paracapitalensis and P. paracitricarpa, from citrus in Europe	10.1016/j.simyco.2017.05.003
Phyllosticta capitalensis (MEA)	Dark Olive	Saccardo's Slate	Dark Ivy Green	Dark Ivy Green	Yellow	Blue	Green-Yellow	Green-Yellow	Yellow	greenish to dark Green(MEA)	First report of Phyllosticta citricarpa and description of two new species, P. paracapitalensis and P. paracitricarpa, from citrus in Europe	10.1016/j.simyco.2017.05.003
Phyllosticta capitalensis (OA)	Olivaceous Black	Dark Gobelin Blue	Fuscous Black	Fuscous Black	Green-Yellow	Blue	Red	Red	Yellow	dark greenish (OA)	First report of Phyllosticta citricarpa and description of two new species, P. paracapitalensis and P. paracitricarpa, from citrus in Europe	10.1016/j.simyco.2017.05.003
Phyllosticta capitalensis (PDA)	Dark Olive	Eupotorium Purple	Olivaceous Black (1)	Olivaceous Black (1)	Yellow	Red-Purple	Yellow	Yellow	Red	greenish to dark Green(PDA)	First report of Phyllosticta citricarpa and description of two new species, P. paracapitalensis and P. paracitricarpa, from citrus in Europe	10.1016/j.simyco.2017.05.003
Phyllosticta paracitricarpa (MEA)	Deep Seafoam Green	Manganese Violet	Light Chalcedony Yellow	Light Chalcedony Yellow	Green-Yellow	Purple	Green-Yellow	Green-Yellow	Blue-Green	Yellowto leaden grey	First report of Phyllosticta citricarpa and description of two new species, P. paracapitalensis and P. paracitricarpa, from citrus in Europe	10.1016/j.simyco.2017.05.003
Phyllosticta paracitricarpa (OA)	Dark Ivy Green	Ligght Neropalin Blue	Olivaceous Black (1)	Olivaceous Black (1)	Green-Yellow	Purple-Blue	Yellow	Yellow	Red	greenish to dark Green	First report of Phyllosticta citricarpa and description of two new species, P. paracapitalensis and P. paracitricarpa, from citrus in Europe	10.1016/j.simyco.2017.05.003
Phyllosticta paracitricarpa (PDA)	Dark Olive	Bluish Black	Olivaceous Black (2)	Olivaceous Black (2)	Yellow	Purple-Blue	Green-Yellow	Green-Yellow	Red	olivaceous gray to pale dark grey	First report of Phyllosticta citricarpa and description of two new species, P. paracapitalensis and P. paracitricarpa, from citrus in Europe	10.1016/j.simyco.2017.05.003
Phyllosticta citricarpa (MEA)	Olivaceous Black (2)	Purplish Gray	Olivaceous Black (2)	Olivaceous Black (2)	Green-Yellow	Purple	Green-Yellow	Green-Yellow	Blue-Green	Yellowto leaden grey	First report of Phyllosticta citricarpa and description of two new species, P. paracapitalensis and P. paracitricarpa, from citrus in Europe	10.1016/j.simyco.2017.05.003
Phyllosticta citricarpa (OA)	Dark Cress Green	Light Orange-Yellow	Fuscous Black	Fuscous Black	Green-Yellow	Yellow	Red	Red	Red	greenish to dark Green	First report of Phyllosticta citricarpa and description of two new species, P. paracapitalensis and P. paracitricarpa, from citrus in Europe	10.1016/j.simyco.2017.05.003
Phyllosticta citricarpa (PDA)	Olivaceous Black (2)	Deep Payne's Gray	Aniline Black	Aniline Black	Green-Yellow	Purple-Blue	Red	Red	Red	olivaceous gray to pale dark grey	First report of Phyllosticta citricarpa and description of two new species, P. paracapitalensis and P. paracitricarpa, from citrus in Europe	10.1016/j.simyco.2017.05.003
Allophoma pterospermicola (PDA)	Roman Green	Blackish Violet	Olive-Green	Olive-Green	Yellow	Purple	Yellow	Yellow	Yellow	olivaceous	Genera of phytopathogenic fungi: GOPHY 4	10.3114/sim.2022.101.06
Alternaria aconidiophora (PCA)	Tea Green	Plae Grayish Blue-Violet	Tea Green	Tea Green	Green-Yellow	Purple-Blue	Green-Yellow	Green-Yellow	Green	greenish grey	Genera of phytopathogenic fungi: GOPHY 5	10.3114/sim.2022.101.06
Alternaria altcampina (PCA)	Dark Olive	Light Perilla Purple	Olivaceous Black (3)	Olivaceous Black (3)	Yellow	Red-Purple	Green-Yellow	Green-Yellow	Green	dark green	Genera of phytopathogenic fungi: GOPHY 6	10.3114/sim.2022.101.06
Alternaria chlamydosporifera (PCA)	Blackish Plumbeous	Pale Olivaceous Grey	Blackish Plumbeous	Blackish Plumbeous	Purple-Blue	Yellow	Purple-Blue	Purple-Blue	Green	dark Green	Genera of phytopathogenic fungi: GOPHY 7	10.3114/sim.2022.101.06
Alternaria curvata (OA)	Dark Greenish Olive	Eye Blue	Dark Olive	Dark Olive	Yellow	Blue	Yellow	Yellow	Green-Yellow	dull green	Genera of phytopathogenic fungi: GOPHY 8	10.3114/sim.2022.101.06
Alternaria fimeti (PCA)	Fuscous Black	Alice Blue	Fuscous Black	Fuscous Black	Red	Blue	Red	Red	Yellow	olive brown (brownish olive)	Genera of phytopathogenic fungi: GOPHY 9	10.3114/sim.2022.101.06
Alternaria inflata (PCA)	Dark Olive	Deep Violet-Plumbeous	Dark Olive	Dark Olive	Yellow	Purple-Blue	Yellow	Yellow	Green	dull Green	Genera of phytopathogenic fungi: GOPHY 10	10.3114/sim.2022.101.06
Alternaria lawrencei (PCA)	Dark Olive	Dusky Green-Blue (2)	Olivaceous Black (1)	Olivaceous Black (1)	Yellow	Blue	Yellow	Yellow	Yellow	olive	Genera of phytopathogenic fungi: GOPHY 11	10.3114/sim.2022.101.06
Alternaria montsantina (PCA)	Greenish Olivaceous	Mathews' Purple	Greenish Olivaceous	Greenish Olivaceous	Yellow	Purple	Yellow	Yellow	Yellow	olive brown (brownish olive)	Genera of phytopathogenic fungi: GOPHY 12	10.3114/sim.2022.101.06
Alternaria pobletensis (OA)	Olivaceous Black	Burn Blue	Greenish Black	Greenish Black	Green-Yellow	Purple-Blue	Blue-Green	Blue-Green	Green	greyish Greento dull green	Genera of phytopathogenic fungi: GOPHY 13	10.3114/sim.2022.101.06
Alternaria pseudoventricosa (PCA)	Olivaceous Black (1)	Clear Green-Blue Gray	Olivaceous Black (3)	Olivaceous Black (3)	Yellow	Purple-Blue	Green-Yellow	Green-Yellow	Green	dark green	Genera of phytopathogenic fungi: GOPHY 14	10.3114/sim.2022.101.06
Elsinoe picconiae (OA)	Mahogany Red	Clear Yellow-green	Chestnut	Chestnut	Yellow-Red	Green-Yellow	Yellow-Red	Yellow-Red	Red	scarlet	Genera of phytopathogenic fungi: GOPHY 15	10.3114/sim.2022.101.06
Elsinoe veronicae (OA)	Rust	Deep Cadet Blue	Pale Ochraceous-Salmon	Pale Ochraceous-Salmon	Red	Purple-Blue	Yellow-Red	Yellow-Red	Red	scarlet	Genera of phytopathogenic fungi: GOPHY 16	10.3114/sim.2022.101.06
Seiridium pezizoides (PDA)	Roman Green	Mauve	Dark Olive	Raw Umber	Yellow	Purple	Yellow	Yellow-Red	Yellow	olivaceous to luteous	Genera of phytopathogenic fungi: GOPHY 17	10.3114/sim.2022.101.06
Seiridium unicorne (CMA)	Deep Chrysolite Green	Blanc's Blue	Greenish Olivaceous	Greenish Olivaceous	Green-Yellow	Purple-Blue	Yellow	Yellow	Yellow	citrine to olivaceous	Genera of phytopathogenic fungi: GOPHY 18	10.3114/sim.2022.101.06
Phoma saxea (MEA)	Mummy Brown	Yellowish Glaucous	Aniline Black	Aniline Black	Yellow-Red	Green-Yellow	Red	Red	Purple-Blue	violet-slate (MEA)	Highlights of the Didymellaceae: A polyphasic approach to characterise Phoma and related pleosporalean genera	10.3114/sim.2010.65.01
Phoma pedeiae (MEA)	Pale Olive-Buff	Lilac	Tilleul Buff	Tilleul Buff	Yellow	Purple	Yellow-Red	Yellow-Red	Yellow	smoke-grey to greenish olivaceous (MEA)	Highlights of the Didymellaceae: A polyphasic approach to characterise Phoma and related pleosporalean genera	10.3114/sim.2010.65.01
Phoma dimorpha (MEA)	Pinkish Buff	Pale Soft Blue-Violet	Pale Ochraceous-Buff	Pale Ochraceous-Buff	Yellow-Red	Purple-Blue	Yellow-Red	Yellow-Red	Yellow	amber or iron-grey (MEA)	Highlights of the Didymellaceae: A polyphasic approach to characterise Phoma and related pleosporalean genera	10.3114/sim.2010.65.01
Phoma brasiliensis (MEA)	Dark Olive-Buff	Pallid Violet Blue	Dark Olive-Buff	Dark Olive-Buff	Yellow	Purple-Blue	Yellow	Yellow	Yellow	greenish olivaceous to greenish grey (MEA)	Highlights of the Didymellaceae: A polyphasic approach to characterise Phoma and related pleosporalean genera	10.3114/sim.2010.65.01
Boeremia exigua var. gilvescens (MEA)	Brownish Olive	Dark Anthracene Violet	Dark Greenish Olive	Dark Greenish Olive	Yellow	Purple	Yellow	Yellow	Yellow	smoke-grey with some mouse-grey zones (MEA)	Highlights of the Didymellaceae: A polyphasic approach to characterise Phoma and related pleosporalean genera	10.3114/sim.2010.65.01
Boeremia exigua var. pseudolilacis (MEA)	Light Drab	Deep Plumbago Blue	Smoke Gray	Smoke Gray	Yellow-Red	Purple-Blue	Yellow	Yellow	Yellow	smoke-grey with some mouse-grey to white zones (MEA)	Highlights of the Didymellaceae: A polyphasic approach to characterise Phoma and related pleosporalean genera	10.3114/sim.2010.65.01
Alternaria curvata (PCA)	Olivaceous Black	Gobelin Blue	Blackish Plumbeous	Blackish Plumbeous	Green-Yellow	Blue	Purple-Blue	Purple-Blue	Yellow	olive	Genera of phytopathogenic fungi: GOPHY 8	10.3114/sim.2022.101.06
Alternaria chlamydosporifera (OA)	Blackish Plumbeous	Dark Mouse Grey	Greenish Black	Greenish Black	Purple-Blue	Yellow-Red	Blue-Green	Blue-Green	Green	dark green	Genera of phytopathogenic fungi: GOPHY 7	10.3114/sim.2022.101.06
Alternaria altcampina (OA)	Olivaceous Black (1)	Gull Gray	Olivaceous Black (1)	Olivaceous Black (1)	Yellow	Purple-Blue	Yellow	Yellow	Green	dark green	Genera of phytopathogenic fungi: GOPHY 7	10.3114/sim.2022.101.06
Polyscytalum pinicola (PDA)	Smoke Grey	Deep Plumbago Blue	Olive-Buff	Olive-Buff	Yellow	Purple-Blue	Yellow	Yellow	Yellow-Red	isabelline	New and Interesting Fungi 6	10.3114/fuse.2020.06.09
Catenulostroma protearum (OA)	Slate Color	Violet-Plumbeous	Castor Gray	Castor Gray	Purple-Blue	Purple-Blue	Blue-Green	Blue-Green	Green-Yellow	iron-grey to greenish	Phylogenetic lineages in the Capnodiales	10.3114/sim.2009.64.02
Devriesia hilliana (OA)	Iron Grey	Lavender Grey	Deep Slate-Olive	Deep Slate-Olive	Yellow	Purple-Blue	Green-Yellow	Green-Yellow	Yellow-Red	mouse-grey	Phylogenetic lineages in the Capnodiales	10.3114/sim.2009.64.02
Devriesia lagerstroemiae (OA)	Mineral Gray	Vinaceous-Purple	Castor Gray	Castor Gray	Green-Yellow	Red-Purple	Blue-Green	Blue-Green	Green-Yellow	iron-grey	Phylogenetic lineages in the Capnodiales	10.3114/sim.2009.64.02
Devriesia strelitziicola (OA)	Dawn Grey	Anthacene Purple	Deep Mouse Gray	Deep Mouse Gray	Blue-Green	Red-Purple	Yellow-Red	Yellow-Red	Yellow-Red	mouse- grey	Phylogenetic lineages in the Capnodiales	10.3114/sim.2009.64.02
Hortaea thailandica (OA)	Iron Grey	Pale Purplish Grey	Dull Greenish Black (2)	Dull Greenish Black (2)	Green-Yellow	Red-Purple	Green-Yellow	Green-Yellow	Blue-Green	greenish black, with sparse olivaceous-grey aerial mycelium	Phylogenetic lineages in the Capnodiales	10.3114/sim.2009.64.02
Elsinoe asclepiadea (MEA)	Umber	Violet-Purple	Antique Brown	Sudan Brown	Yellow-Red	Purple	Yellow-Red	Yellow-Red	Yellow-Red	cinnamon with paler whitish periphery	Phylogeny and taxonomy of the scab and spot anthracnose fungus Elsinoë (Myriangiales, Dothideomycetes)	10.1016/j.simyco.2017.02.001
Elsinoe euphorbiae (MEA)	Warm Sepia	Pale Blue (Ethyl Blue)	Sepia	Sepia	Yellow-Red	Blue	Yellow-Red	Yellow-Red	Red	cinnamon to sepia	Phylogeny and taxonomy of the scab and spot anthracnose fungus Elsinoë (Myriangiales, Dothideomycetes)	10.1016/j.simyco.2017.02.001
Elsinoe krugii (MEA)	Bay	Pale Mauve	Hessian Brown	Hessian Brown	Yellow-Red	Purple	Red	Red	Yellow-Red	apricot to brown	Phylogeny and taxonomy of the scab and spot anthracnose fungus Elsinoë (Myriangiales, Dothideomycetes)	10.1016/j.simyco.2017.02.001
Elsinoe ledi (MEA)	Avellaneous	Aconite Violet	Smoke Grey	Smoke Grey	Yellow-Red	Purple	Yellow	Yellow	Yellow-Red	cinnamon	Phylogeny and taxonomy of the scab and spot anthracnose fungus Elsinoë (Myriangiales, Dothideomycetes)	10.1016/j.simyco.2017.02.001
Elsinoe menthae (MEA)	Fuscous-Black	Pale Glaucous-Blue	Aniline Black	Aniline Black	Yellow-Red	Blue	Red	Red	Red	brown vinaceous to black, with cinnamon	Phylogeny and taxonomy of the scab and spot anthracnose fungus Elsinoë (Myriangiales, Dothideomycetes)	10.1016/j.simyco.2017.02.001
Elsinoe mimosae (MEA)	Umber	Cedar Green	Hazel	Dresden Brown	Yellow-Red	Green-Yellow	Yellow-Red	Yellow-Red	Yellow-Red	brown with apricot margins	Phylogeny and taxonomy of the scab and spot anthracnose fungus Elsinoë (Myriangiales, Dothideomycetes)	10.1016/j.simyco.2017.02.001
Elsinoe pongamiae (MEA)	Vinaceous-Buff	Kronberg's Green	Light Vinaceous-Fawn	Vinaceous-Buff	Yellow-Red	Yellow	Yellow-Red	Yellow-Red	Red	white to rosy buff	Phylogeny and taxonomy of the scab and spot anthracnose fungus Elsinoë (Myriangiales, Dothideomycetes)	10.1016/j.simyco.2017.02.001
Elsinoe salicina (MEA)	Cinnamon	Pale Violet	Cacao Brown	Tawny	Yellow-Red	Purple	Yellow-Red	Yellow-Red	Yellow	apricot	Phylogeny and taxonomy of the scab and spot anthracnose fungus Elsinoë (Myriangiales, Dothideomycetes)	10.1016/j.simyco.2017.02.001
Elsinoe solidaginis (MEA)	Olivaceous Black (1)	Dusky Slate-Violet	Fuscous-Black	Fuscous-Black	Yellow	Purple	Yellow-Red	Yellow-Red	Red	greyish to black, with cinnamon	Phylogeny and taxonomy of the scab and spot anthracnose fungus Elsinoë (Myriangiales, Dothideomycetes)	10.1016/j.simyco.2017.02.001
Elsinoe tectificae (MEA)	Mummy Brown	Sky Blue	Dark Olive	Dark Olive	Yellow-Red	Purple-Blue	Yellow	Yellow	Yellow	pale, orange grey aerial mycelium, turning greenish grey	Phylogeny and taxonomy of the scab and spot anthracnose fungus Elsinoë (Myriangiales, Dothideomycetes)	10.1016/j.simyco.2017.02.001
Elsinoe terminaliae (MEA)	Ochraceous-Buff	Dull Blue-Violet (1)	Yellow Ocher	Yellow Ocher	Yellow-Red	Purple-Blue	Yellow	Yellow	Yellow	greyish lilac centrally followed by salmon and violet slate	Phylogeny and taxonomy of the scab and spot anthracnose fungus Elsinoë (Myriangiales, Dothideomycetes)	10.1016/j.simyco.2017.02.001
Elsinoe veneta (MEA)	Isabella Color	Phlox Purple	Dark Olive-Buff	Dark Olive-Buff	Yellow	Purple	Yellow	Yellow	Yellow	rosy buff to apricot	Phylogeny and taxonomy of the scab and spot anthracnose fungus Elsinoë (Myriangiales, Dothideomycetes)	10.1016/j.simyco.2017.02.001
Paraconiothyrium maculicutis (OA)	Medal Bronze	Vanderpoel's Violet	Honey	Honey	Yellow	Purple	Yellow	Yellow	Yellow	olivaceous buff to greenish olivaceous/grey olivaceous (OA)	Phytopathogenic Dothideomycetes	1872-9797
Pleurophoma pleurospora (OA)	Dark Olive-Buff	Dark Slate Blue	Vinaceous-Fawn	Vinaceous-Fawn	Yellow	Blue	Yellow-Red	Yellow-Red	Yellow	greenish olivaceous/olivaceous to rosy-buff and sepia (OA)	Phytopathogenic Dothideomycetes	1872-9797
Aposphaeria corallinolutea (OA)	Cinnamon	Dark Delft Blue	Burnt Sienna	Burnt Sienna	Yellow-Red	Blue	Yellow-Red	Yellow-Red	Red	vinaceous to brick (OA)	Phytopathogenic Dothideomycetes	1872-9797
Aposphaeria populina (OA)	Sepia	Chartreuse Yellow	Hessian Brown	Hessian Brown	Yellow-Red	Green-Yellow	Red	Red	Yellow	grey olivaceous/olivaceous to pale luteous/luteous (OA)	Phytopathogenic Dothideomycetes	1872-9797
Caryophylloseptoria lychnidis (OA)	Warbler Green	Wistaria Blue	Dark Citrine	Herbage Green	Yellow	Purple-Blue	Yellow	Green-Yellow	Yellow	pure Yellowto straw (OA)	Phytopathogenic Dothideomycetes	1872-9797
Caryophylloseptoria silenes (OA)	Aniline Yellow	Alice Blue	Aniline Yellow	Aniline Yellow	Yellow	Blue	Yellow	Yellow	Yellow	pure Yellowto luteous (OA)	Phytopathogenic Dothideomycetes	1872-9797
Ramosiphorum echinoporiae (MEA)	Pale Olive-Gray	Cinerous	Pale Olive-Gray	Pale Olive-Gray	Yellow	Purple-Blue	Yellow	Yellow	Yellow-Red	rosy buff	Redisposition of acremonium-like fungi in Hypocreales	10.3114/sim.2023.105.02
Ramosiphorum polyporicola (MEA)	Light Pinkish Cinnamon	Hyssop Violet	Pale Cinnamon-Pink	Pale Ochraceous-Buff	Yellow-Red	Purple	Yellow-Red	Yellow-Red	Yellow-Red	rosy buff	Redisposition of acremonium-like fungi in Hypocreales	10.3114/sim.2023.105.02
Protocreopsis rutila (PDA)	Light Cinnamon-Drab	Dark Cress Green	Avellaneous	Avellaneous	Yellow-Red	Green-Yellow	Yellow-Red	Yellow-Red	Yellow-Red	sienna at centre, peach at middle, salmon at periphery	Redisposition of acremonium-like fungi in Hypocreales	10.3114/sim.2023.105.02
Emericellopsis brunneiguttula (MEA)	Light Grayish Vinaceous	Porcelain Blue	Pale Vinaceous-Drab	Pale Vinaceous-Drab	Red	Blue	Red	Red	Yellow-Red	peach at centre, rosy buff at periphery	Redisposition of acremonium-like fungi in Hypocreales	10.3114/sim.2023.105.02
Emericellopsis fimetaria (MEA)	Vinaceous Buff	Mallow Purple	Light Orchraceous-Salmon	Light Orchraceous-Salmon	Yellow-Red	Red-Purple	Yellow-Red	Yellow-Red	Yellow-Red	centre with pale grey, straw, rosy buff, at periphery,	Redisposition of acremonium-like fungi in Hypocreales	10.3114/sim.2023.105.02
Acremonium brunneisporum (PDA)	Drab-Gray	Sea Green	Pale Ecru-Drab	Pale Ecru-Drab	Yellow-Red	Blue-Green	Yellow-Red	Yellow-Red	Yellow-Red	dark brick at centre, rosy buff at periphery	Redisposition of acremonium-like fungi in Hypocreales	10.3114/sim.2023.105.02
Acremonium multiramosum (PDA)	Light Orchraceous-Salmon	Sorrento Green	Olive-Buff	Olive-Buff	Yellow-Red	Blue-Green	Yellow	Yellow	Yellow-Red	rosy buff	Redisposition of acremonium-like fungi in Hypocreales	10.3114/sim.2023.105.02
Acremonium synnematoferum (MEA)	Gull Gray	Deep Greenish Glaucous	Cinerous	Cinerous	Purple-Blue	Green	Purple-Blue	Purple-Blue	Yellow-Red	rosy buff (MEA)	Redisposition of acremonium-like fungi in Hypocreales	10.3114/sim.2023.105.02
Acremonium synnematoferum (PDA)	Smoke Grey	Sorrento Green	Drab-Gray	Drab-Gray	Yellow	Blue-Green	Yellow-Red	Yellow-Red	Yellow	buff (PDA)	Redisposition of acremonium-like fungi in Hypocreales	10.3114/sim.2023.105.02
Acremonium purpurascens (MEA)	Smoke Grey	Gobelin Blue	Olive-Buff	Olive-Buff	Yellow	Blue	Yellow	Yellow	Yellow-Red	buff at centre, felty and rosy buff at periphery	Redisposition of acremonium-like fungi in Hypocreales	10.3114/sim.2023.105.02
Waltergamsia catenata (PDA)	Drab-Gray	Lumiere Green	Light Vinaceous-Fawn	Light Vinaceous-Fawn	Yellow-Red	Yellow	Yellow-Red	Yellow-Red	Yellow-Red	rosy buff	Redisposition of acremonium-like fungi in Hypocreales	10.3114/sim.2023.105.02
Bulbithecium truncatum (PDA)	Drab-Gray	Dark Plumbago Slate	Pale Mouse Grey	Pale Mouse Grey	Yellow-Red	Purple	Yellow-Red	Yellow-Red	Yellow	creamy white, pale fawn at centre	Redisposition of acremonium-like fungi in Hypocreales	10.3114/sim.2023.105.02
Proxiovicillium blochii (MEA)	Light Pinkish Cinnamon	Madder Biolet	Rosy Buff	Rosy Buff	Yellow-Red	Purple	Yellow-Red	Yellow-Red	Yellow-Red	rosy buff	Redisposition of acremonium-like fungi in Hypocreales	10.3114/sim.2023.105.02
Hapsidospora stercoraria (PDA)	Avellaneous	Parula Blue	Vinaceous Buff	Vinaceous Buff	Yellow-Red	Purple-Blue	Yellow-Red	Yellow-Red	Yellow-Red	salmon (PDA)	Redisposition of acremonium-like fungi in Hypocreales	10.3114/sim.2023.105.02
Hapsidospora variabilis (PDA)	Light Orchraceous-Salmon	Seafoam Yellow	Pale Cinnamon-Pink	Pale Cinnamon-Pink	Yellow-Red	Green-Yellow	Yellow-Red	Yellow-Red	Yellow-Red	rosy buff	Redisposition of acremonium-like fungi in Hypocreales	10.3114/sim.2023.105.02
Alloacremonium ferrugineum (OA)	Tilleul Buff	Schoenfeld's Purple	Olive-Buff	Pallid Vinaceous-Drab	Yellow-Red	Red-Purple	Yellow	Red	Yellow-Red	buff to salmon (OA)	Redisposition of acremonium-like fungi in Hypocreales	10.3114/sim.2023.105.02
Alloacremonium humicola (MEA)	Pale Ochraceous-Buff	Light Mauve	Pale Ochraceous-Buff	Pale Ochraceous-Buff	Yellow-Red	Purple	Yellow-Red	Yellow-Red	Yellow-Red	rosy buff	Redisposition of acremonium-like fungi in Hypocreales	10.3114/sim.2023.105.02
Valsonectria hilaris (PDA)	Cinnamon-Buff	Yellowish Citrine	Vinaceous-Cinnamon	Vinaceous-Cinnamon	Yellow	Yellow	Yellow-Red	Yellow-Red	Yellow-Red	salmon (PDA)	Redisposition of acremonium-like fungi in Hypocreales	10.3114/sim.2023.105.02
Valsonectria inflata (MEA)	Olive-Buff	Pale Grayish Blue-Violet	Olive-Buff	Olive-Buff	Yellow	Purple-Blue	Yellow	Yellow	Yellow-Red	rosy buff (MEA)	Redisposition of acremonium-like fungi in Hypocreales	10.3114/sim.2023.105.02
Sarocladium fuscum (PDA)	Light Vinaceous-Cinnamon	Blanc's Violet	Light Pinkish Cinnamon	Light Pinkish Cinnamon	Yellow-Red	Purple	Yellow-Red	Yellow-Red	Yellow-Red	pale orange at centre, peach and crenate margin, abundant orange (PDA)	Redisposition of acremonium-like fungi in Hypocreales	10.3114/sim.2023.105.02
Parasarocladium funiculosum (MEA)	Olive-Buff	Pale Grayish Violet-Blue	Pale Pinkish Buff	Pale Pinkish Buff	Yellow	Purple-Blue	Yellow-Red	Yellow-Red	Yellow-Red	vinaceous buff, rosy buff at periphery (MEA)	Redisposition of acremonium-like fungi in Hypocreales	10.3114/sim.2023.105.02
Phialemonium thermophilum (MEA)	Light Mouse Gray	Deep Neutral Gray	Pale Purplish Gray	Pale Purplish Gray	Yellow-Red	Purple-Blue	Purple	Purple	Yellow-Red	vinaceous buff	Redisposition of acremonium-like fungi in Hypocreales	10.3114/sim.2023.105.02
Phialemonium thermophilum (PDA)	Light Olive-Gray	Aster Purple	Smoke Grey	Smoke Grey	Green-Yellow	Red-Purple	Yellow	Yellow	Yellow-Red	pale brown vinaceous at centre, pale rosy buff to creamy white at periphery	Redisposition of acremonium-like fungi in Hypocreales	10.3114/sim.2023.105.02
Chlamydocillium terrestre (OA)	Olive-Buff	Urania Blue	Pale Turtle Green	Pale Turtle Green	Yellow	Purple-Blue	Green-Yellow	Green-Yellow	Yellow	buff at centre, creamy white at periphery (OA)	Redisposition of acremonium-like fungi in Hypocreales	10.3114/sim.2023.105.02
Chlamydocillium terrestre (MEA)	Olivaceous Black (2)	Buff	Lavender Grey	Lavender Grey	Green-Yellow	Yellow	Purple-Blue	Purple-Blue	Yellow-Red	rosy buff (MEA)	Redisposition of acremonium-like fungi in Hypocreales	10.3114/sim.2023.105.02
Chlamydocillium guttulatum (MEA)	Lavender Grey	Greyish Rose	Light Mineral Gray	Light Mineral Gray	Purple-Blue	Red-Purple	Green-Yellow	Green-Yellow	Yellow-Red	pale rosy buff	Redisposition of acremonium-like fungi in Hypocreales	10.3114/sim.2023.105.02
Chlamydocillium guttulatum (PDA)	Light-Olive Gray	Violet-Gray	Pale Olivaceous Grey	Pale Olivaceous Grey	Green-Yellow	Purple-Blue	Yellow	Yellow	Yellow	creamy white at centre, olivaceous buff at periphery (PDA)	Redisposition of acremonium-like fungi in Hypocreales	10.3114/sim.2023.105.02
Chlamydocillium acaciae (OA)	Pale Olive-Buff	Pale Campanula Blue	Tilleul Buff	Tilleul Buff	Yellow	Purple-Blue	Yellow-Red	Yellow-Red	Yellow	buff at centre, creamy white at periphery	Redisposition of acremonium-like fungi in Hypocreales	10.3114/sim.2023.105.02
Chlamydocillium acaciae (MEA)	Pale Vinaceous-Fawn	Dark Mouse Grey	Pallid Quaker Drab	Pallid Quaker Drab	Yellow-Red	Yellow-Red	Red-Purple	Red-Purple	Yellow-Red	rosy buff	Redisposition of acremonium-like fungi in Hypocreales	10.3114/sim.2023.105.02
Chlamydocillium acaciae (PDA)	Water Green	Lavender	Pale Smoke Gray	Pale Smoke Gray	Green-Yellow	Purple	Yellow	Yellow	Yellow	creamy white	Redisposition of acremonium-like fungi in Hypocreales	10.3114/sim.2023.105.02
Polyphialocladium fusisporum	Mytho Green	Dark Green-Blue Slate	Corydalis Green	Corydalis Green	Green-Yellow	Purple-Blue	Green-Yellow	Green-Yellow	Yellow	olivaceous buff	Redisposition of acremonium-like fungi in Hypocreales	10.3114/sim.2023.105.02
Parafuscohypha proliferata	Mineral Gray	Pale Neutral Gray	Light Mineral Gray	Light Mineral Gray	Green-Yellow	Purple-Blue	Green-Yellow	Green-Yellow	Yellow	buff	Redisposition of acremonium-like fungi in Hypocreales	10.3114/sim.2023.105.02
Brunneomyces pseudozeylanicus (MEA)	Pale Drab-Gray	Lumiere Blue	Pale Drab-Gray	Pale Drab-Gray	Yellow-Red	Blue	Yellow-Red	Yellow-Red	Yellow-Red	pale orange	Redisposition of acremonium-like fungi in Hypocreales	10.3114/sim.2023.105.02
Brunneomyces pseudozeylanicus (PDA)	Antimony Yellow	Pale Lumiere Green	Antimony Yellow	Antimony Yellow	Yellow	Green-Yellow	Yellow	Yellow	Yellow-Red	buff or pale salmon	Redisposition of acremonium-like fungi in Hypocreales	10.3114/sim.2023.105.02
Brunneomyces polyphialidus	Light Ochraceous-Buff	Cadet Blue	Light Vinaceous-CInnamon	Light Vinaceous-CInnamon	Yellow-Red	Purple-Blue	Yellow-Red	Yellow-Red	Yellow-Red	rosy buff	Redisposition of acremonium-like fungi in Hypocreales	10.3114/sim.2023.105.02
Nothoacremonium exiguum (MEA)	Puritan Gray	Purplish Vinaceous	Lavender Grey	Lavender Grey	Blue	Red	Purple-Blue	Purple-Blue	Yellow-Red	pale rosy buff	Redisposition of acremonium-like fungi in Hypocreales	10.3114/sim.2023.105.02
Nothoacremonium subcylindricum (OA)	Pallid Mouse Gray	Dusky Bluish Green	Pallid Quaker Drab	Pallid Quaker Drab	Yellow-Red	Blue-Green	Red-Purple	Red-Purple	Yellow-Red	salmon at centre, with a white belt in middle, dirty white at periphery	Redisposition of acremonium-like fungi in Hypocreales	10.3114/sim.2023.105.02
Nothoacremonium subcylindricum (PDA)	Pale Pinkish Cinnamon	Dark Anthracene Violet	Pale Vinaceous-Drab	Pale Vinaceous-Drab	Yellow-Red	Purple	Red	Red	Yellow-Red	salmon at centre, creamy white at periphery	Redisposition of acremonium-like fungi in Hypocreales	10.3114/sim.2023.105.02
Nothoacremonium vesiculophorum (PDA)	Pale Grayish Vinaceous	Dull Citrine	Pale Grayish Vinaceous	Pale Grayish Vinaceous	Yellow-Red	Yellow	Yellow-Red	Yellow-Red	Yellow-Red	pale salmon or dirty white	Redisposition of acremonium-like fungi in Hypocreales	10.3114/sim.2023.105.02
Neoacremonium vitellinum (OA)	Tea Green	Argyle Purple	Light Drab	Light Drab	Green-Yellow	Purple	Yellow-Red	Yellow-Red	Yellow-Red	reverse pale saffron at centre, dirty white at periphery	Redisposition of acremonium-like fungi in Hypocreales	10.3114/sim.2023.105.02
Neoacremonium vitellinum (MEA)	Clay Color	Etain Blue	Clay Color	Clay Color	Yellow-Red	Blue-Green	Yellow-Red	Yellow-Red	Yellow-Red	reverse orange at centre, saffron at periphery	Redisposition of acremonium-like fungi in Hypocreales	10.3114/sim.2023.105.02
Neoacremonium vitellinum (PDA)	Light Vinaceous-Cinnamon	Straw Yellow	Vinaceous Buff	Vinaceous Buff	Yellow-Red	Yellow	Yellow-Red	Yellow-Red	Yellow	reverse pale orange at centre, dirty white at periphery	Redisposition of acremonium-like fungi in Hypocreales	10.3114/sim.2023.105.02
Chrysonectria crystallifera (OA)	Raw Umber	Dark Herbage Green	Burnt Sienna	Burnt Sienna	Yellow-Red	Green-Yellow	Yellow-Red	Yellow-Red	Yellow	pale luteous to orange	Redisposition of acremonium-like fungi in Hypocreales	10.3114/sim.2023.105.02
Chrysonectria crystallifera (MEA)	Salmon Color	Italian Blue	Brown Vinaceous	Bay	Yellow-Red	Blue	Red	Yellow-Red	Red	flesh to pale scarlet	Redisposition of acremonium-like fungi in Hypocreales	10.3114/sim.2023.105.02
Chrysonectria crystallifera (PDA)	Yellow Ocher	Vetiver Green	Amber	Wax Yellow	Yellow	Green-Yellow	Yellow	Yellow	Yellow	luteous to orange	Redisposition of acremonium-like fungi in Hypocreales	10.3114/sim.2023.105.02
Gliomastix musae (OA)	Pale Olivaceous Grey	Raisin Black	Dark Grayish Olive	Dark Grayish Olive	Yellow	Purple	Yellow	Yellow	Yellow	olivaceous	Redisposition of acremonium-like fungi in Hypocreales	10.3114/sim.2023.105.02
Gliomastix musae (MEA)	Vinaceous Buff	Bremen Blue	Vinaceous Buff	Vinaceous Buff	Yellow-Red	Blue	Yellow-Red	Yellow-Red	Yellow-Red	salmon, white at periphery	Redisposition of acremonium-like fungi in Hypocreales	10.3114/sim.2023.105.02
Gliomastix musae (PDA)	Dark Grayish Olive	Pale Turquoise Green	Castor Gray	Castor Gray	Yellow	Blue-Green	Blue-Green	Blue-Green	Yellow	olivaceous	Redisposition of acremonium-like fungi in Hypocreales	10.3114/sim.2023.105.02
Paracylindrocarpon aurantiacum	Drab-Gray	Lavender-Gray	Pale Ecru-Drab	Pale Ecru-Drab	Yellow-Red	Purple-Blue	Yellow-Red	Yellow-Red	Yellow-Red	pale fawn	Redisposition of acremonium-like fungi in Hypocreales	10.3114/sim.2023.105.02
Musananaesporium tectonae (MEA)	Rosy Vinaceous	Deep Bluis Glaucous	Pale Vinaceous	Pale Vinaceous	Red	Blue-Green	Red	Red	Red	peach	Redisposition of acremonium-like fungi in Hypocreales	10.3114/sim.2023.105.02
Musananaesporium tectonae (PDA)	Pinkish Cinnamon	Jay Blue	Vinaceous-Cinnamon	Vinaceous-Cinnamon	Yellow-Red	Purple-Blue	Yellow-Red	Yellow-Red	Yellow-Red	pale saffron	Redisposition of acremonium-like fungi in Hypocreales	10.3114/sim.2023.105.02
Gossypinidium sporodochiale (OA)	Light Vinaceous-Fawn	Verdigris	Pale Olivaceous Grey	Pale Olivaceous Grey	Yellow-Red	Blue-Green	Yellow	Yellow	Yellow-Red	salmon at centre, white at periphery	Redisposition of acremonium-like fungi in Hypocreales	10.3114/sim.2023.105.02
Gossypinidium sporodochiale (MEA)	Deep Olive-Buff	Eye Blue	Deep Olive-Buff	Deep Olive-Buff	Yellow	Blue	Yellow	Yellow	Yellow-Red	rosy buff at centre, buff at periphery	Redisposition of acremonium-like fungi in Hypocreales	10.3114/sim.2023.105.02
Paragliomastix luzulae (MEA)	Olivaceous Black	Slate-Blue	Olivaceous Black	Olivaceous Black	Green-Yellow	Purple-Blue	Green-Yellow	Green-Yellow	Yellow	olivaceous	Redisposition of acremonium-like fungi in Hypocreales	10.3114/sim.2023.105.02
Paragliomastix rosea (OA)	Olive Gray	Salvia Blue	Slate-Olive	Slate-Olive	Green-Yellow	Purple-Blue	Green-Yellow	Green-Yellow	Yellow	greenish olivaceous	Redisposition of acremonium-like fungi in Hypocreales	10.3114/sim.2023.105.02
Paragliomastix rosea (PDA)	Fuscous	Violaceous Gray	Fuscous	Fuscous	Yellow-Red	Purple	Yellow-Red	Yellow-Red	Yellow-Red	centre olivaceous black, rosy buff to grey olivaceous at periphery	Redisposition of acremonium-like fungi in Hypocreales	10.3114/sim.2023.105.02
Lasionectria castaneicola (MEA)	Light Vinaceous-Fawn	China Blue	Pale Vinaceous	Pale Vinaceous	Yellow-Red	Blue	Red	Red	Red	brick at centre, orange in middle, white at periphery	Redisposition of acremonium-like fungi in Hypocreales	10.3114/sim.2023.105.02
Lasionectria castaneicola (MEA)	Hay's Russet	Forget-me-not Blue	English Red	Mars Orange	Red	Purple-Blue	Yellow-Red	Yellow-Red	Yellow-Red	reverse rust at centre, apricot at periphery	Redisposition of acremonium-like fungi in Hypocreales	10.3114/sim.2023.105.02
Lasionectria castaneicola (PDA)	Ochraceous-Buff	Amethyst Violet	Chamois	Chamois	Yellow-Red	Purple	Yellow	Yellow	Yellow-Red	reverse pale ochreous	Redisposition of acremonium-like fungi in Hypocreales	10.3114/sim.2023.105.02
Lasionectria olida (MEA)	Cinnamon	Dark Bluish Gray-Green	Cinnamon	Cinnamon	Yellow-Red	Blue-Green	Yellow-Red	Yellow-Red	Yellow-Red	orange at centre, buff to dirty white at periphery (MEA)	Redisposition of acremonium-like fungi in Hypocreales	10.3114/sim.2023.105.02
Lasionectria olida (PDA)	Avellaneous	Chartreuse Yellow	Sepia	Sepia	Yellow-Red	Green-Yellow	Yellow-Red	Yellow-Red	Yellow-Red	floccose with greyish rose, salmon, rosy buff (PDA)	Redisposition of acremonium-like fungi in Hypocreales	10.3114/sim.2023.105.02
Lasionectria sylvana (MEA)	Pinkish Buff	Pale Mazarine Blue	Light Pinkish Cinnamon	Light Pinkish Cinnamon	Yellow-Red	Purple-Blue	Yellow-Red	Yellow-Red	Yellow	saffron at centre, buff to creamy white at periphery	Redisposition of acremonium-like fungi in Hypocreales	10.3114/sim.2023.105.02
Lasionectria sylvana (PDA)	Light Pinkish Cinnamon	Deep Colonial Buff	Vinaceous-Buff	Vinaceous-Buff	Yellow-Red	Yellow	Yellow-Red	Yellow-Red	Yellow	buff	Redisposition of acremonium-like fungi in Hypocreales	10.3114/sim.2023.105.02
Verruciconidia infuscata (OA)	Tea Green	Windsor Blue	Tea Green	Tea Green	Green-Yellow	Purple-Blue	Green-Yellow	Green-Yellow	Yellow	pale olivaceous buff at centre, with dirty white margin	Redisposition of acremonium-like fungi in Hypocreales	10.3114/sim.2023.105.02
Verruciconidia persicina (MEA)	Glaucous-Gray	Light Brownish Vinaceous	Cinerous	Cinerous	Blue	Red	Purple-Blue	Purple-Blue	Yellow-Red	floccose/dusty, salmon at centre, rosy buff at periphery	Redisposition of acremonium-like fungi in Hypocreales	10.3114/sim.2023.105.02
Verruciconidia persicina (PDA)	Smoke Gray	Deep Purplish Gray	Ecru-Drab	Ecru-Drab	Yellow	Purple	Yellow-Red	Yellow-Red	Yellow-Red	dirty white or rosy buff	Redisposition of acremonium-like fungi in Hypocreales	10.3114/sim.2023.105.02
Verruciconidia siccicapita (MEA)	Glaucous-Gray	Indigo Blue	Cinerous	Cinerous	Blue	Purple-Blue	Purple-Blue	Purple-Blue	Yellow-Red	rosy buff	Redisposition of acremonium-like fungi in Hypocreales	10.3114/sim.2023.105.02
Nectriopsis didymii	Smoke Grey	Clear Payne's Gray	Pale Drab-Gray	Pale Drab-Gray	Yellow	Purple-Blue	Yellow-Red	Yellow-Red	Yellow-Red	pale yellow	Revising Clonostachys and allied genera in Bionectriaceae	10.3114/sim.2023.105.03
Mycocitrus synnematus	Pea Green	Dusky Dull Violet (2)	Light Olive-Gray	Light Olive-Gray	Green-Yellow	Purple	Green-Yellow	Green-Yellow	Green-Yellow	pale yellow	Revising Clonostachys and allied genera in Bionectriaceae	10.3114/sim.2023.105.03
Clonostachys aurantica	Water Green	Dark Plumbago Gray	Greenish Glaucous	Greenish Glaucous	Green-Yellow	Purple	Green-Yellow	Green-Yellow	Yellow-Red	pale yellow	Revising Clonostachys and allied genera in Bionectriaceae	10.3114/sim.2023.105.03
Clonostachys bambusae	Light Olive-Gray	Raisin Black	Mineral Gray	Mineral Gray	Green-Yellow	Purple	Green-Yellow	Green-Yellow	Yellow-Red	pale yellow	Revising Clonostachys and allied genera in Bionectriaceae	10.3114/sim.2023.105.03
Clonostachys flava	Olive-Buff	Bremen Blue	Olive-Buff	Olive-Buff	Yellow	Blue	Yellow	Yellow	Yellow-Red	pale yellow	Revising Clonostachys and allied genera in Bionectriaceae	10.3114/sim.2023.105.03
Clonostachys fusca	Greenish Glaucous	Light Neropalin Blue	Greenish Glaucous	Greenish Glaucous	Green-Yellow	Purple-Blue	Green-Yellow	Green-Yellow	Green-Yellow	pale yellow	Revising Clonostachys and allied genera in Bionectriaceae	10.3114/sim.2023.105.03
Clonostachys hongkongensis	Mineral Gray	Buffy Brown	Light Mineral Gray	Light Mineral Gray	Green-Yellow	Yellow-Red	Green-Yellow	Green-Yellow	Yellow-Red	pale yellow	Revising Clonostachys and allied genera in Bionectriaceae	10.3114/sim.2023.105.03
Clonostachys kunmingensis	Greenish Glaucous	Dark Madder Blue	Oural Green	Oural Green	Green-Yellow	Purple-Blue	Green-Yellow	Green-Yellow	Green-Yellow	pale yellow	Revising Clonostachys and allied genera in Bionectriaceae	10.3114/sim.2023.105.03
Clonostachys longiphialidica	Light Olive-Gray	Plumbago Gray	Pale Drab-Gray	Pale Drab-Gray	Green-Yellow	Purple	Yellow-Red	Yellow-Red	Yellow	white yellowish	Revising Clonostachys and allied genera in Bionectriaceae	10.3114/sim.2023.105.03
Clonostachys palmae	Water Green	Avellaneous	Greenish Glaucous	Greenish Glaucous	Green-Yellow	Yellow-Red	Green-Yellow	Green-Yellow	Green-Yellow	pale yellow, with greenish tinge	Revising Clonostachys and allied genera in Bionectriaceae	10.3114/sim.2023.105.03
Clonostachys vacuolata	Olive-Buff	Greyish Blue	Pale Turtle Green	Pale Turtle Green	Yellow	Purple-Blue	Green-Yellow	Green-Yellow	Green-Yellow	pale yellow	Revising Clonostachys and allied genera in Bionectriaceae	10.3114/sim.2023.105.03
Coniella africana	Olivaceous Black (2)	Heliotrope Gray	Fuscous Black	Fuscous Black	Green-Yellow	Purple	Red	Red	Yellow	olivaceous to brown	Revising the Schizoparmaceae: Coniella and its synonyms Pilidiella and Schizoparme	10.1016/j.simyco.2016.09.001
Coniella erumpens	Fuscous Black	Vinaceous-Purple	Fuscous Black	Fuscous Black	Red	Red-Purple	Red	Red	Green-Yellow	olivaceous to black	Revising the Schizoparmaceae: Coniella and its synonyms Pilidiella and Schizoparme	10.1016/j.simyco.2016.09.001
Coniella fusiformis	Indulin Blue	Olive-Buff	Dull Violet Black (2)	Blue-Violet Black	Purple-Blue	Yellow	Purple-Blue	Purple-Blue	Green-Yellow	olivaceous to black	Revising the Schizoparmaceae: Coniella and its synonyms Pilidiella and Schizoparme	10.1016/j.simyco.2016.09.001
Coniella javanica	Dark Ivy Green	Deep Plumbago Gray	Iron Grey	Iron Grey	Green-Yellow	Purple	Green-Yellow	Green-Yellow	Green-Yellow	olivaceous to black	Revising the Schizoparmaceae: Coniella and its synonyms Pilidiella and Schizoparme	10.1016/j.simyco.2016.09.001
Coniella koreana	Dark Madder Blue	Light Ochraceous-Salmon	Dark Neutral Gray	Dark Neutral Gray	Purple-Blue	Yellow-Red	Purple-Blue	Purple-Blue	Green-Yellow	olivaceous to black	Revising the Schizoparmaceae: Coniella and its synonyms Pilidiella and Schizoparme	10.1016/j.simyco.2016.09.001
Coniella lanneae	Dark Ivy Green	Methyl Green	Olivaceous Black (1)	Dark Olive	Green-Yellow	Blue-Green	Yellow	Yellow	Yellow	olivaceous to dark brown	Revising the Schizoparmaceae: Coniella and its synonyms Pilidiella and Schizoparme	10.1016/j.simyco.2016.09.001
Coniella limoniformis	Blackish Plumbeous	Deep Brownish Drab	Blackish Plumbeous	Blackish Plumbeous	Purple-Blue	Red	Purple-Blue	Purple-Blue	Green-Yellow	olivaceous to black	Revising the Schizoparmaceae: Coniella and its synonyms Pilidiella and Schizoparme	10.1016/j.simyco.2016.09.001
Coniella malaysiana	Violaceous Black	Dark Slate Blue	Blackish Plumbeous	Blackish Plumbeous	Purple	Blue	Purple-Blue	Purple-Blue	Green-Yellow	olivaceous to black	Revising the Schizoparmaceae: Coniella and its synonyms Pilidiella and Schizoparme	10.1016/j.simyco.2016.09.001
Coniella nicotianae	Light Yellowish Olive	Grayish Blue-Violet (1)	Dark Olive	Dark Olive	Yellow	Purple-Blue	Yellow	Yellow	Yellow	olivaceous to dark brown	Revising the Schizoparmaceae: Coniella and its synonyms Pilidiella and Schizoparme	10.1016/j.simyco.2016.09.001
Coniella nigra	Blackish Plumbeous	Dark Delft Blue	Fuscous Black	Fuscous Black	Purple-Blue	Blue	Red	Red	Green-Yellow	olivaceous to black	Revising the Schizoparmaceae: Coniella and its synonyms Pilidiella and Schizoparme	10.1016/j.simyco.2016.09.001
Coniella obovata	Blackish Plumbeous	Pinkish Vinaceous	Blackish Plumbeous	Blackish Plumbeous	Purple-Blue	Red	Purple-Blue	Purple-Blue	Red	brown to dark brown	Revising the Schizoparmaceae: Coniella and its synonyms Pilidiella and Schizoparme	10.1016/j.simyco.2016.09.001
Coniella paracastaneicola	Blackish Plumbeous	Purplish Vinaceous	Blackish Plumbeous	Blackish Plumbeous	Purple-Blue	Red	Purple-Blue	Purple-Blue	Green-Yellow	olivaceous to black	Revising the Schizoparmaceae: Coniella and its synonyms Pilidiella and Schizoparme	10.1016/j.simyco.2016.09.001
Coniella pseudostraminea	Dark Olive	Pale Campanula Blue	Olivaceous Black (3)	Olivaceous Black (3)	Yellow	Purple-Blue	Green-Yellow	Green-Yellow	Green-Yellow	olivaceous to black	Revising the Schizoparmaceae: Coniella and its synonyms Pilidiella and Schizoparme	10.1016/j.simyco.2016.09.001
Coniella quercicola	Dusky Slate-Blue	Terra Cotta	Dusky Violet-Blue (2)	Dusky Violet-Blue (2)	Purple-Blue	Red	Purple-Blue	Purple-Blue	Green-Yellow	olivaceous to black	Revising the Schizoparmaceae: Coniella and its synonyms Pilidiella and Schizoparme	10.1016/j.simyco.2016.09.001
Coniella solicola	Blackish Plumbeous	Glaucous	Leaden Black	Leaden Black	Purple-Blue	Green-Yellow	Purple-Blue	Purple-Blue	Green-Yellow	olivaceous to black	Revising the Schizoparmaceae: Coniella and its synonyms Pilidiella and Schizoparme	10.1016/j.simyco.2016.09.001
Phaeoacremonium austroafricanum	Light Orchraceous-Salmon	Pale Mauve	Light Orchraceous-Salmon	Light Orchraceous-Salmon	Yellow-Red	Purple	Yellow-Red	Yellow-Red	Yellow	brownish orange to yellowish white (MEA)	Taxonomy and Pathology of Togninia (Diaporthales) and its Phaeoacremonium Anamorphs	10.3114/SIM.54.1.1
Phaeoacremonium krajdenii	Light Olive-Gray	Dull Dark Purple	Light Olive-Gray	Light Olive-Gray	Green-Yellow	Red-Purple	Green-Yellow	Green-Yellow	Yellow	greyish brown (MEA)	Taxonomy and Pathology of Togninia (Diaporthales) and its Phaeoacremonium Anamorphs	10.3114/SIM.54.1.1
Phaeoacremonium aleophilum	Deep Olive Buff	Dark Quaker Drab	Pale Pinkish Cinnamon	Pale Pinkish Cinnamon	Yellow	Purple	Yellow-Red	Yellow-Red	Yellow	pale yellow or gray (MEA)	Taxonomy and Pathology of Togninia (Diaporthales) and its Phaeoacremonium Anamorphs	10.3114/SIM.54.1.1
Phaeoacremonium parasitcum	Avellaneous	Prune Purple	Deep Olive-Buff	Deep Olive-Buff	Yellow-Red	Purple	Yellow	Yellow	Yellow-Red	olive brown to greyish beige (MEA)	Taxonomy and Pathology of Togninia (Diaporthales) and its Phaeoacremonium Anamorphs	10.3114/SIM.54.1.1
Phaeoacremonium rubrigenum	Brownish Vinaceous	Glaucous Blue Green	Pale Brownish Drab	Pale Brownish Drab	Red	Blue-Green	Red	Red	Red-Purple	greyish ruby to greyish rose (MEA)	Taxonomy and Pathology of Togninia (Diaporthales) and its Phaeoacremonium Anamorphs	10.3114/SIM.54.1.1
Phaeoacremonium viticola	Light Vinaceous-Fawn	Lavender	Vinaceous-Buff	Vinaceous-Buff	Yellow-Red	Purple	Yellow-Red	Yellow-Red	Red	brownish grey with greyish Red(MEA)	Taxonomy and Pathology of Togninia (Diaporthales) and its Phaeoacremonium Anamorphs	10.3114/SIM.54.1.1
Phaeoacremonium alvesii	Wood Brown	Endive Blue	Light Cinnamon-Drab	Light Cinnamon-Drab	Yellow-Red	Purple-Blue	Yellow-Red	Yellow-Red	Yellow-Red	brownish grey to orange grey (MEA)	Taxonomy and Pathology of Togninia (Diaporthales) and its Phaeoacremonium Anamorphs	10.3114/SIM.54.1.1
Phaeoacremonium griseorubrum	Vinaceous-Fawn	Dark Purple	Ocher Red	Ocher Red	Yellow-Red	Red-Purple	Red	Red	Red-Purple	greyish ruby (MEA)	Taxonomy and Pathology of Togninia (Diaporthales) and its Phaeoacremonium Anamorphs	10.3114/SIM.54.1.1
Phaeoacremonium inflatipes	Mouse Grey	Pale Lilac	Mouse Grey	Mouse Grey	Yellow-Red	Purple	Yellow-Red	Yellow-Red	Yellow-Red	orange grey or brownish grey (MEA)	Taxonomy and Pathology of Togninia (Diaporthales) and its Phaeoacremonium Anamorphs	10.3114/SIM.54.1.1
Phaeoacremonium iranianum	Light Drab	Beryl Blue	Drab Gray	Drab Gray	Yellow-Red	Blue	Yellow-Red	Yellow-Red	Yellow-Red	greyish brown to greyish orange (MEA)	Taxonomy and Pathology of Togninia (Diaporthales) and its Phaeoacremonium Anamorphs	10.3114/SIM.54.1.1
Phaeoacremonium scolyti	Light Cinnamon-Drab	Plumbago Slate	Light Brownish Drab	Light Brownish Drab	Yellow-Red	Purple	Red	Red	Red	rose (MEA)	Taxonomy and Pathology of Togninia (Diaporthales) and its Phaeoacremonium Anamorphs	10.3114/SIM.54.1.1
Phaeoacremonium sphinctophorum	Mummy Brown	Deep Lavender	Mummy Brown	Mummy Brown	Yellow-Red	Purple	Yellow-Red	Yellow-Red	Yellow-Red	brown or orange grey (MEA)	Taxonomy and Pathology of Togninia (Diaporthales) and its Phaeoacremonium Anamorphs	10.3114/SIM.54.1.1
Phaeoacremonium subulatum	Light Yellowish Olive	Dull Violet-Blue	Dark Olive-Buff	Dark Olive-Buff	Yellow	Purple-Blue	Yellow	Yellow	Yellow	pale brown to orange white (MEA)	Taxonomy and Pathology of Togninia (Diaporthales) and its Phaeoacremonium Anamorphs	10.3114/SIM.54.1.1
Phaeoacremonium tardicrescens	Drab	Ageratum Violet	Greyish Sepia	Greyish Sepia	Yellow-Red	Purple	Yellow-Red	Yellow-Red	Yellow-Red	pale olive brown (MEA)	Taxonomy and Pathology of Togninia (Diaporthales) and its Phaeoacremonium Anamorphs	10.3114/SIM.54.1.1
Phaeoacremonium venezuelense	Avellaneous	Yvette Violet	Light Drab	Light Drab	Yellow-Red	Purple	Yellow-Red	Yellow-Red	Yellow-Red	brownish orange to orange-grey (MEA)	Taxonomy and Pathology of Togninia (Diaporthales) and its Phaeoacremonium Anamorphs	10.3114/SIM.54.1.1
Superstratomyces albomucosus (MEA)	Iron Gray	Old Gold	Dusky Green-Gray	Dusky Green-Gray	Yellow	Yellow	Blue-Green	Blue-Green	Blue	olive to grey-green or light grey-green (MEA)	Wood staining fungi revealed taxonomic novelties in Pezizomycotina: New order Superstratomycetales and new species Cyanodermella oleoligni	10.1016/j.simyco.2016.11.008
Superstratomyces albomucosus (OA)	Greenish Black	Light Plumbago Gray	Greenish Black	Greenish Black	Blue-Green	Purple	Blue-Green	Blue-Green	Green	olive to grey-green or light grey-green (OA)	Wood staining fungi revealed taxonomic novelties in Pezizomycotina: New order Superstratomycetales and new species Cyanodermella oleoligni	10.1016/j.simyco.2016.11.008
Superstratomyces albomucosus (PDA)	Light Drab	Dark Nigrosin Violet	Olivaceous Grey	Olivaceous Grey	Yellow-Red	Purple	Yellow	Yellow	Red	light grey (PDA)	Wood staining fungi revealed taxonomic novelties in Pezizomycotina: New order Superstratomycetales and new species Cyanodermella oleoligni	10.1016/j.simyco.2016.11.008
Superstratomyces flavomucosus (MEA)	Iron Gray	Lilac-Gray	Dark Mouse Gray	Dark Mouse Gray	Yellow	Purple	Yellow-Red	Yellow-Red	Yellow	olive to grey green	Wood staining fungi revealed taxonomic novelties in Pezizomycotina: New order Superstratomycetales and new species Cyanodermella oleoligni	10.1016/j.simyco.2016.11.008
Superstratomyces flavomucosus (OA)	Light Olive-Gray	Pearl Blue	Mineral Gray	Mineral Gray	Green-Yellow	Purple-Blue	Green-Yellow	Green-Yellow	Green-Yellow	olive to grey green	Wood staining fungi revealed taxonomic novelties in Pezizomycotina: New order Superstratomycetales and new species Cyanodermella oleoligni	10.1016/j.simyco.2016.11.008
Superstratomyces flavomucosus (PDA)	Smoke Grey	Light Gull Gray	Tilleul Buff	Tilleul Buff	Yellow	Blue	Yellow-Red	Yellow-Red	Yellow	light grey	Wood staining fungi revealed taxonomic novelties in Pezizomycotina: New order Superstratomycetales and new species Cyanodermella oleoligni	10.1016/j.simyco.2016.11.008
Superstratomyces atroviridis (MEA)	Iron Grey	Mazarine Blue	Slate Color	Slate Color	Green-Yellow	Purple-Blue	Purple-Blue	Purple-Blue	Purple	dark olive to grey green	Wood staining fungi revealed taxonomic novelties in Pezizomycotina: New order Superstratomycetales and new species Cyanodermella oleoligni	10.1016/j.simyco.2016.11.008
Superstratomyces atroviridis (OA)	Iron Grey	Deep Violet-Gray	Iron Grey	Iron Grey	Green-Yellow	Purple-Blue	Green-Yellow	Green-Yellow	Green-Yellow	dark green	Wood staining fungi revealed taxonomic novelties in Pezizomycotina: New order Superstratomycetales and new species Cyanodermella oleoligni	10.1016/j.simyco.2016.11.008
Superstratomyces atroviridis (PDA)	Dark Grayish Olive	Pearl Blue	Deep Mouse Gray	Deep Mouse Gray	Yellow	Purple-Blue	Yellow-Red	Yellow-Red	Yellow	dark green to grey brown	Wood staining fungi revealed taxonomic novelties in Pezizomycotina: New order Superstratomycetales and new species Cyanodermella oleoligni	10.1016/j.simyco.2016.11.008
Cyanodermella oleoligni (MEA)	Olivaceous Black (1)	Dark Vinaceous-Gray	Iron Grey	Iron Grey	Yellow	Purple	Green-Yellow	Green-Yellow	Green	greenish white	Wood staining fungi revealed taxonomic novelties in Pezizomycotina: New order Superstratomycetales and new species Cyanodermella oleoligni	10.1016/j.simyco.2016.11.008
Cyanodermella oleoligni (OA)	Pea Green	Eupotorium Purple	Mineral Gray	Mineral Gray	Green-Yellow	Red-Purple	Green-Yellow	Green-Yellow	Green	green to dark green	Wood staining fungi revealed taxonomic novelties in Pezizomycotina: New order Superstratomycetales and new species Cyanodermella oleoligni	10.1016/j.simyco.2016.11.008
Cyanodermella oleoligni (PDA)	Smoke Grey	Dark Anthrace Purple	Smoke Grey	Smoke Grey	Yellow	Purple	Yellow	Yellow	Yellow	olive green	Wood staining fungi revealed taxonomic novelties in Pezizomycotina: New order Superstratomycetales and new species Cyanodermella oleoligni	10.1016/j.simyco.2016.11.008
Readeriella brunneotingens	Aniline Black	Dull Blue-Green Black	Fuscous Black	Fuscous Black	Red	Blue	Red	Red	Red	dark brown	Mycosphaerella is polyphyletic	10.3114/sim.2007.58.01
Verrucocladosporium dirinae	Cinnamon	Yale Blue	Cinnamon	Cinnamon	Yellow-Red	Purple-Blue	Yellow-Red	Yellow-Red	Yellow	grey-olivaceous	Delimiting Cladosporium from morphologically similar genera	10.3114/sim.2007.58.02
Verruconis thailandica	Dark Olive	Violet Slate	Olivaceous Black (1)	Olivaceous Black (1)	Yellow	Purple	Yellow	Yellow	Green-Yellow	olivaceous with ochreous diffusible pigment	The Genera of Fungi - G6: Arthrographis, Kramasamuha, Melnikomyces, Thysanorea, and Verruconis	10.3114/fuse.2020.06.01

## Sheet: 3
	Color Name				Hue Group				Literature Source
	CIELAB		RGB		CIELAB		RGB		Hue Group	Color Description	Journal Title	DOI/ISSN
	Euclidean	Chi-square	Euclidean	Chi-square	Euclidean	Chi-square	Euclidean	Chi-square
Neocosmospora acutispora	Olivaceous Buff	Dark Cadet Blue	Oive-Buff	Oive-Buff	Yellow	Purple-Blue	Yellow	Yellow	Yellow	sulphur yellow to pale luteous (PDA)	Back to the roots: a reappraisal of Neocosmospora	10.3767/persoonia.2019.43.04
Neocosmospora acutispora	Straw Yellow	Campanula Blue	Massicot Yellow	Massicot Yellow	Yellow	Purple-Blue	Yellow	Yellow	Yellow	sulphur yellow to amber (OA)	Back to the roots: a reappraisal of Neocosmospora	10.3767/persoonia.2019.43.04
Neocosmospora ampla	Buff	Deep Dull Violet Blue	Straw	Straw	Yellow	Purple-Blue	Yellow	Yellow	Yellow	straw to pale luteous (PDA)	Back to the roots: a reappraisal of Neocosmospora	10.3767/persoonia.2019.43.04
Neocosmospora ampla	Ivory Yellow	Dark Dull Bluish Violet 2	Marguerite Yellow	Marguerite Yellow	Yellow	Purple-Blue	Yellow	Yellow	Yellow	cream to buff (OA)	Back to the roots: a reappraisal of Neocosmospora	10.3767/persoonia.2019.43.04
Neocosmospora bataticola	Fulvous	Dark Bluish Green	Mars Orange	Mars Orange	Yellow-Red	Blue-Green	Yellow-Red	Yellow-Red	Yellow-Red	pale luteous, sienna, saffron, orange to Red(PDA)	Back to the roots: a reappraisal of Neocosmospora	10.3767/persoonia.2019.43.04
Neocosmospora bataticola	Vinaceous-Fawn	Pale Cerulean Blue	Vinaceous-Fawn	Vinaceous-Fawn	Yellow-Red	Blue	Yellow-Red	Yellow-Red	Yellow-Red	cream, scarlet to rust (OA)	Back to the roots: a reappraisal of Neocosmospora	10.3767/persoonia.2019.43.04
Neocosmospora borneensis	Deep Olive-Buff	Corydalis Green	Vinaceous Buff	Vinaceous Buff	Yellow	Green-Yellow	Yellow-Red	Yellow-Red	Yellow-Red	pale luteous to ochreous (PDA)	Back to the roots: a reappraisal of Neocosmospora	10.3767/persoonia.2019.43.04
Neocosmospora borneensis	Vinaceous Buff	Dark Nigrosin Violet	Vinaceous Buff	Vinaceous Buff	Yellow-Red	Purple	Yellow-Red	Yellow-Red	Yellow-Red	flesh to pale salmon (OA)	Back to the roots: a reappraisal of Neocosmospora	10.3767/persoonia.2019.43.04
Neocosmospora bostrycoides	Olivaceous Buff	Patent Blue	Glass Green	Glass Green	Yellow	Blue	Green-Yellow	Green-Yellow	Yellow	straw, buff to pale luteous (PDA)	Back to the roots: a reappraisal of Neocosmospora	10.3767/persoonia.2019.43.04
Neocosmospora bostrycoides	Pale Turtle Green	Pallid Violet-Blue	Pale Turtle Green	Pale Turtle Green	Green-Yellow	Purple-Blue	Green-Yellow	Green-Yellow	Yellow	white to pale straw (OA)	Back to the roots: a reappraisal of Neocosmospora	10.3767/persoonia.2019.43.04
Neocosmospora brevicona	Olive-Buff	Indigo Blue	Olive-Buff	Olive-Buff	Yellow	Purple-Blue	Yellow	Yellow	Yellow	white, pale luteous to primrose (PDA)	Back to the roots: a reappraisal of Neocosmospora	10.3767/persoonia.2019.43.04
Neocosmospora brevicona	Marguerite Yellow	Light Forget-me-not Blue	Pale Olive-Buff	Pale Olive-Buff	Yellow	Purple-Blue	Yellow	Yellow	Yellow-Red	white, buff to primrose (OA)	Back to the roots: a reappraisal of Neocosmospora	10.3767/persoonia.2019.43.04
Neocosmospora brevis	Light Vinaceous Cinnamon	Dull Violet-Blue	Honey	Honey	Yellow-Red	Purple-Blue	Yellow	Yellow	Yellow-Red	orange to saffron with straw to pale luteous periphery (PDA)	Back to the roots: a reappraisal of Neocosmospora	10.3767/persoonia.2019.43.04
Neocosmospora brevis	Ochraceous-Tawny	Dark Bluish Gray-Green	Honey Yellow	Honey Yellow	Yellow-Red	Blue-Green	Yellow	Yellow	Yellow-Red	reverse orange, luteous to amber (PDA)	Back to the roots: a reappraisal of Neocosmospora	10.3767/persoonia.2019.43.04
Neocosmospora brevis	Olivaceous Buff	Squill Blue	Primrose	Primrose	Yellow	Blue	Yellow	Yellow	Yellow	white, straw to buff (OA)	Back to the roots: a reappraisal of Neocosmospora	10.3767/persoonia.2019.43.04
Neocosmospora crassa	Pale Turtle Green	Lilac	Pale Turtle Green	Pale Turtle Green	Green-Yellow	Purple	Green-Yellow	Green-Yellow	Yellow	white, straw to buff (PDA)	Back to the roots: a reappraisal of Neocosmospora	10.3767/persoonia.2019.43.04
Neocosmospora crassa	Cream Color	Italian Blue	Naphthalene Yellow	Naphthalene Yellow	Yellow	Blue	Yellow	Yellow	Yellow	cream, pale luteous to buff (OA)	Back to the roots: a reappraisal of Neocosmospora	10.3767/persoonia.2019.43.04
Neocosmospora cryptoseptata	Olive-Buff	Parula Blue	Olive-Buff	Olive-Buff	Yellow	Purple-Blue	Yellow	Yellow	Yellow-Red	straw, pale luteous to pale ochreous (PDA)	Back to the roots: a reappraisal of Neocosmospora	10.3767/persoonia.2019.43.04
Neocosmospora cryptoseptata	Olive-Buff	Russian Blue	Olive-Buff	Olive-Buff	Yellow	Purple-Blue	Yellow	Yellow	Yellow-Red	pale luteous to pale sienna (OA)	Back to the roots: a reappraisal of Neocosmospora	10.3767/persoonia.2019.43.04
Neocosmospora cucurbitae	Deep Olive-Buff	Urania Blue	Water Green	Water Green	Yellow	Purple-Blue	Green-Yellow	Green-Yellow	Yellow	straw to pale luteous (PDA)	Back to the roots: a reappraisal of Neocosmospora	10.3767/persoonia.2019.43.04
Neocosmospora cucurbitae	Seafoam Green	Patent Blue	Seafoam Green	Seafoam Green	Green-Yellow	Blue	Green-Yellow	Green-Yellow	Yellow	white to straw (OA)	Back to the roots: a reappraisal of Neocosmospora	10.3767/persoonia.2019.43.04
Neocosmospora diminuta	Olivaceous Buff	Orient Blue	Avellaneous	Vinaceous-Cinnamon	Yellow	Purple-Blue	Yellow-Red	Yellow-Red	Yellow-Red	luteous to ochreous (PDA)	Back to the roots: a reappraisal of Neocosmospora	10.3767/persoonia.2019.43.04
Neocosmospora diminuta	Rosy Buff	Artemesia Green	Salmon-Buff	Salmon-Buff	Yellow-Red	Green	Yellow-Red	Yellow-Red	Yellow-Red	salmon to flesh with abundant white mycelium at centre (OA)	Back to the roots: a reappraisal of Neocosmospora	10.3767/persoonia.2019.43.04
Neocosmospora elegans	Pale Turtle Green	Light Sky Blue	Pale Turtle Green	Pale Turtle Green	Green-Yellow	Purple-Blue	Green-Yellow	Green-Yellow	Yellow	straw to pale luteous (PDA)	Back to the roots: a reappraisal of Neocosmospora	10.3767/persoonia.2019.43.04
Neocosmospora elegans	Pale Turtle Green	Yvette Violet	Olive-Buff	Olive-Buff	Green-Yellow	Purple	Yellow	Yellow	Yellow	straw to pale buff (OA)	Back to the roots: a reappraisal of Neocosmospora	10.3767/persoonia.2019.43.04
Neocosmospora ferruginea	Sanford's Brown	Litho Purple	Hazel	Sanford's Brown	Yellow-Red	Purple	Yellow-Red	Yellow-Red	Yellow-Red	sienna, rust to brick (PDA)	Back to the roots: a reappraisal of Neocosmospora	10.3767/persoonia.2019.43.04
Neocosmospora ferruginea	Light Pinkish Cinnamon	Calamine Blue	Pale Cinnamon-Pink	Pale Cinnamon-Pink	Yellow-Red	Blue	Yellow-Red	Yellow-Red	Yellow-Red	peach to rosy buff (OA)	Back to the roots: a reappraisal of Neocosmospora	10.3767/persoonia.2019.43.04
Neocosmospora hypothenemi	Vinaceous Buff	Amber Yellow	Pale Grayish Vinaceous	Pale Grayish Vinaceous	Yellow-Red	Yellow	Yellow-Red	Yellow-Red	Yellow-Red	pale luteous to saffron (PDA)	Back to the roots: a reappraisal of Neocosmospora	10.3767/persoonia.2019.43.04
Neocosmospora hypothenemi	Vinaceous Buff	Indulin Blue	Olive-Buff	Olive-Buff	Yellow-Red	Purple-Blue	Yellow	Yellow	Yellow-Red	white to pale ochreous (OA)	Back to the roots: a reappraisal of Neocosmospora	10.3767/persoonia.2019.43.04
Neocosmospora ipomoeae	Snuff Brown	Cyan Blue	Prout's Brown	Prout's Brown	Yellow-Red	Blue	Yellow-Red	Yellow-Red	Yellow-Red	pale luteous, saffron to sienna (PDA)	Back to the roots: a reappraisal of Neocosmospora	10.3767/persoonia.2019.43.04
Neocosmospora ipomoeae	Light Ochraceous-Buff	Light Cerulean Blue	Pinkish Buff	Pinkish Buff	Yellow-Red	Blue	Yellow-Red	Yellow-Red	Yellow	cream to buff (OA)	Back to the roots: a reappraisal of Neocosmospora	10.3767/persoonia.2019.43.04
Neocosmospora liriodendri	Pale Fluorite Green	Spectrum Blue	Pale Olive-Buff	Pale Olive-Buff	Green-Yellow	Purple-Blue	Yellow	Yellow	Yellow	straw to primrose (PDA)	Back to the roots: a reappraisal of Neocosmospora	10.3767/persoonia.2019.43.04
Neocosmospora longissima	Wood Brown	Motmot Blue	Buffy Brown	Buffy Brown	Yellow-Red	Blue	Yellow-Red	Yellow-Red	Yellow-Red	sienna, umber to rust (PDA)	Back to the roots: a reappraisal of Neocosmospora	10.3767/persoonia.2019.43.04
Neocosmospora longissima	Olive-Buff	Orient Blue	Olive-Buff	Olive-Buff	Yellow	Purple-Blue	Yellow	Yellow	Yellow	buff (OA)	Back to the roots: a reappraisal of Neocosmospora	10.3767/persoonia.2019.43.04
Neocosmospora mori	Deep Olive-Buff	Light Lobelia Violet	Olive-Buff	Olive-Buff	Yellow	Purple	Yellow	Yellow	Yellow	white to pale luteous (PDA)	Back to the roots: a reappraisal of Neocosmospora	10.3767/persoonia.2019.43.04
Neocosmospora nirenbergiana	Marguerite Yellow	Mallow Purple	Marguerite Yellow	Marguerite Yellow	Yellow	Red-Purple	Yellow	Yellow	Yellow	straw, sulphur Yellowto pale luteous (PDA)	Back to the roots: a reappraisal of Neocosmospora	10.3767/persoonia.2019.43.04
Neocosmospora nirenbergiana	Vinaceous-Fawn	Capri Blue	Vinaceous-Buff	Vinaceous-Buff	Yellow-Red	Blue	Yellow-Red	Yellow-Red	Yellow-Red	straw, sulphur Yellowto pale luteous, becoming scarlet, Redto rust (OA)	Back to the roots: a reappraisal of Neocosmospora	10.3767/persoonia.2019.43.04
Neocosmospora oblonga	Ivory Yellow	Dusky Green-Blue (2)	Yellowish White	Yellowish White	Yellow	Blue	Yellow	Yellow	Yellow	white to pale straw (PDA)	Back to the roots: a reappraisal of Neocosmospora	10.3767/persoonia.2019.43.04
Neocosmospora paraeumartii	Greenish White	Pale Campanula Blue	Yellowish White	Yellowish White	Yellow	Purple-Blue	Yellow	Yellow	Yellow	white, pale luteous to luteous at centre (PDA)	Back to the roots: a reappraisal of Neocosmospora	10.3767/persoonia.2019.43.04
Neocosmospora paraeumartii	Olive-Buff	Light Forget-me-not Blue	Water Green	Water Green	Yellow	Purple-Blue	Green-Yellow	Green-Yellow	Yellow	straw to buff (OA)	Back to the roots: a reappraisal of Neocosmospora	10.3767/persoonia.2019.43.04
Neocosmospora parceramosa	Pale Olive-Buff	Dark Madder Blue	Pale Olive-Buff	Pale Olive-Buff	Yellow	Purple-Blue	Yellow	Yellow	Yellow	white to pale straw (PDA)	Back to the roots: a reappraisal of Neocosmospora	10.3767/persoonia.2019.43.04
Neocosmospora piperis	Vinaceous-Buff	Aniline Lilac	Vinaceous-Buff	Vinaceous-Buff	Yellow-Red	Purple-Blue	Yellow-Red	Yellow-Red	Yellow-Red	saffron to pale rose, pale luteous to ochreous at periphery (PDA)	Back to the roots: a reappraisal of Neocosmospora	10.3767/persoonia.2019.43.04
Neocosmospora piperis	Buff-Pink	Capri Blue	Buff-Pink	Buff-Pink	Yellow-Red	Purple-Blue	Yellow-Red	Yellow-Red	Yellow-Red	peach, pale rose to pale scarlet (OA)	Back to the roots: a reappraisal of Neocosmospora	10.3767/persoonia.2019.43.04
Neocosmospora protoensiformis	Olive-Buff	Parula Blue	Olive-Buff	Olive-Buff	Yellow	Purple-Blue	Yellow	Yellow	Yellow-Red	pale luteous to pale brick (PDA)	Back to the roots: a reappraisal of Neocosmospora	10.3767/persoonia.2019.43.04
Neocosmospora protoensiformis	Deep Olive-Buff	Indulin Blue	Vinaceous-Buff	Vinaceous-Buff	Yellow	Purple-Blue	Yellow-Red	Yellow-Red	Yellow	pale buff (OA)	Back to the roots: a reappraisal of Neocosmospora	10.3767/persoonia.2019.43.04
Neocosmospora pseudoradicicola	Deep Olive-Buff	Blackish Green-Blue	Olive-Buff	Olive-Buff	Yellow	Purple	Yellow	Yellow	Yellow-Red	pale luteous to pale brick (OA)	Back to the roots: a reappraisal of Neocosmospora	10.3767/persoonia.2019.43.04
Neocosmospora pseudotonkinensis	Olivaceous Buff	Light Lavender-Blue	Deep Chrysolite Green	Chrysolite Green	Yellow	Purple-Blue	Green-Yellow	Green-Yellow	Yellow-Red	pale luteous to ochreous (PDA)	Back to the roots: a reappraisal of Neocosmospora	10.3767/persoonia.2019.43.04
Neocosmospora pseudotonkinensis	Olivaceous Buff	Light Mauve	Olive-Buff	Olive-Buff	Yellow	Purple	Yellow	Yellow	Yellow	white, cream to pale buff (OA)	Back to the roots: a reappraisal of Neocosmospora	10.3767/persoonia.2019.43.04
Neocosmospora quercicola	Olivaceous Buff	Pale Cerulean Blue	Dark Olive-Buff	Dark Olive-Buff	Yellow	Blue	Yellow	Yellow	Yellow	straw, sulphur Yellowto pale luteous (PDA)	Back to the roots: a reappraisal of Neocosmospora	10.3767/persoonia.2019.43.04
Neocosmospora quercicola	Ivory Yellow	Acetin Blue	Pale-Ochraceous-Salmon	Pale-Ochraceous-Salmon	Yellow	Purple-Blue	Yellow-Red	Yellow-Red	Yellow-Red	white, salmon to pale saffron (OA)	Back to the roots: a reappraisal of Neocosmospora	10.3767/persoonia.2019.43.04
Neocosmospora regularis	Olivaceous Buff	Matthew's Purple	Avellaneous	Avellaneous	Yellow	Purple	Yellow-Red	Yellow-Red	Yellow	straw, luteous, sienna, pale grey-Greento olivaceous buff (PDA)	Back to the roots: a reappraisal of Neocosmospora	10.3767/persoonia.2019.43.04
Neocosmospora regularis	Rosy Buff	Indulin Blue	Rosy Buff	Rosy Buff	Yellow-Red	Purple-Blue	Yellow-Red	Yellow-Red	Yellow-Red	pale saffron to brick or olivaceous buff to Greenolivaceous (OA)	Back to the roots: a reappraisal of Neocosmospora	10.3767/persoonia.2019.43.04
Neocosmospora robusta	Deep Olive-Buff	Lilac	Olivaceous Buff	Olivaceous Buff	Yellow	Purple	Yellow	Yellow	Yellow	straw to pale luteous, pale sienna at centre (PDA)	Back to the roots: a reappraisal of Neocosmospora	10.3767/persoonia.2019.43.04
Neocosmospora robusta	Olivaceous Buff	Madder Biolet	Olive-Buff	Olive-Buff	Yellow	Purple	Yellow	Yellow	Yellow	straw to sulphur Yellow(OA)	Back to the roots: a reappraisal of Neocosmospora	10.3767/persoonia.2019.43.04
Neocosmospora samuelsii	Deep Olive-Buff	Madder Biolet	Olive-Buff	Olive-Buff	Yellow	Purple	Yellow	Yellow	Yellow	straw to pale luteous (PDA)	Back to the roots: a reappraisal of Neocosmospora	10.3767/persoonia.2019.43.04
Neocosmospora samuelsii	Olivaceous Buff	Deep Dull Bluish Violet 3	Olive-Buff	Olive-Buff	Yellow	Purple	Yellow	Yellow	Yellow	ochreous to buff, pale luteous to luteous at centre (OA)	Back to the roots: a reappraisal of Neocosmospora	10.3767/persoonia.2019.43.04
Neocosmospora silvicola	Antique-Brown	Chicory Blue	Dresden Brown	Dresden Brown	Yellow-Red	Purple-Blue	Yellow-Red	Yellow-Red	Yellow-Red	luteous, orange to scarlet or ochreous, blue-Greento pale citrine (PDA)	Back to the roots: a reappraisal of Neocosmospora	10.3767/persoonia.2019.43.04
Neocosmospora silvicola	Dark Olive-Buff	Deep Dull Violet Blue	Vinaceous-Fawn	Vinaceous-Fawn	Yellow	Purple-Blue	Yellow-Red	Yellow-Red	Yellow-Red	pale orange, pale scarlet to pale citrine (OA)	Back to the roots: a reappraisal of Neocosmospora	10.3767/persoonia.2019.43.04
Neocosmospora spathulata	Japan Rose	Acetin Blue	Onion-skin Pink	Vinaceous-Cinnamon	Yellow-Red	Purple-Blue	Yellow-Red	Yellow-Red	Red	peach, scarlet to coral (PDA)	Back to the roots: a reappraisal of Neocosmospora	10.3767/persoonia.2019.43.04
Neocosmospora spathulata	Avellaneous	Light Campanula Blue	Vinaceous-Fawn	Vinaceous-Fawn	Yellow-Red	Purple-Blue	Yellow-Red	Yellow-Red	Yellow-Red	salmon, apricot to umber (OA)	Back to the roots: a reappraisal of Neocosmospora	10.3767/persoonia.2019.43.04
Helminthosporium austriacum (pg9)	Dark Citrine	Forget-me-not Blue	Dark Citrine	Dark Citrine	Yellow	Purple-Blue	Yellow	Yellow	Yellow	yellow-green, turning dull yellowish brown (CMD)	Corynespora, Exosporium and Helminthosporium revisited - New species and generic reclassification	10.1016/j.simyco.2017.05.001
Helminthosporium austriacum (pg9)	Ochreous	Spectrum Violet	Yellow Ocher	Yellow Ocher	Yellow-Red	Purple-Blue	Yellow	Yellow	Yellow	orange, centre whitish to pale greenish (MEA)	Corynespora, Exosporium and Helminthosporium revisited - New species and generic reclassification	10.1016/j.simyco.2017.05.001
Helminthosporium caespitosum	Light Olive-Gray	Dark Madder Blue	Dawn-Grey	Dawn-Grey	Green-Yellow	Purple-Blue	Blue-Green	Blue-Green	Green	white turning dull brownish (CMD)	Corynespora, Exosporium and Helminthosporium revisited - New species and generic reclassification	10.1016/j.simyco.2017.05.001
Helminthosporium caespitosum	Pale Smoke Gray	Schoenfeld's Purple	Pale Grayish Vinaceous	Pale Grayish Vinaceous	Yellow	Red-Purple	Yellow-Red	Yellow-Red	Red	white dense flat mat of aerial hyphae, reverse yellowish (MEA)	Corynespora, Exosporium and Helminthosporium revisited - New species and generic reclassification	10.1016/j.simyco.2017.05.001
Helminthosporium juglandinum	Olive Gray	Violet-Gray	Olivaceous Grey	Olivaceous Grey	Green-Yellow	Purple-Blue	Yellow	Yellow	Yellow	brown (CMD)	Corynespora, Exosporium and Helminthosporium revisited - New species and generic reclassification	10.1016/j.simyco.2017.05.001
Helminthosporium juglandinum	Light Orchraceous-Salmon	Yvette Violet	Pale Pinkish Cinnamon	Pale Pinkish Cinnamon	Yellow-Red	Purple	Yellow-Red	Yellow-Red	Yellow-Red	reddish brown (MEA)	Corynespora, Exosporium and Helminthosporium revisited - New species and generic reclassification	10.1016/j.simyco.2017.05.001
Helminthosporium microsorum	Water Green	Pale Forget-me-not Blue	Water Green	Water Green	Green-Yellow	Purple-Blue	Green-Yellow	Green-Yellow	Yellow	pale yellowish (CMD)	Corynespora, Exosporium and Helminthosporium revisited - New species and generic reclassification	10.1016/j.simyco.2017.05.001
Helminthosporium microsorum	Olive-Buff	Dark Madder Violet	Olive-Buff	Olive-Buff	Yellow	Purple	Yellow	Yellow	Yellow-Red	pale yellowish (MEA)	Corynespora, Exosporium and Helminthosporium revisited - New species and generic reclassification	10.1016/j.simyco.2017.05.001
Helminthosporium quercinum	Hathi Gray	Thulite Pink	Pale Neutral Gray	Pale Neutral Gray	Blue-Green	Red-Purple	Purple-Blue	Purple-Blue	Yellow-Red	dull greyish (CMD)	Corynespora, Exosporium and Helminthosporium revisited - New species and generic reclassification	10.1016/j.simyco.2017.05.001
Helminthosporium quercinum	Pale Smoke Gray	Tyrian Pink	Pallid Vinaceous Drab	Pallid Vinaceous Drab	Yellow	Red-Purple	Red	Red	Red	light brown (MEA)	Corynespora, Exosporium and Helminthosporium revisited - New species and generic reclassification	10.1016/j.simyco.2017.05.001
Helminthosporium tiliae	Dark Olive	Gobelin Blue	Dark Olive	Dark Olive	Yellow	Blue	Yellow	Yellow	Red	dull grey-brown (CMD)	Corynespora, Exosporium and Helminthosporium revisited - New species and generic reclassification	10.1016/j.simyco.2017.05.001
Helminthosporium tiliae	Deep Olive-Buff	Deep Dutch Blue	Olive-Buff	Olive-Buff	Yellow	Purple-Blue	Yellow	Yellow	Yellow	silver gray (MEA)	Corynespora, Exosporium and Helminthosporium revisited - New species and generic reclassification	10.1016/j.simyco.2017.05.001
Helminthosporium velutinum	Dark Grayish Olive	Dull Blue-Green Black	Dark Grayish Olive	Dark Grayish Olive	Yellow	Blue	Yellow	Yellow	Green	brown with Yellowtint or olivaceous (CMD)	Corynespora, Exosporium and Helminthosporium revisited - New species and generic reclassification	10.1016/j.simyco.2017.05.001
Helminthosporium velutinum	Smoke Gray	Greyish Sky Blue	Pale Drab-Gray	Pale Drab-Gray	Yellow	Purple-Blue	Yellow-Red	Yellow-Red	Yellow	grey (MEA)	Corynespora, Exosporium and Helminthosporium revisited - New species and generic reclassification	10.1016/j.simyco.2017.05.001
Allophoma oligotrophica (OA)	Pale Mouse Gray	Sooty Black	Pale Mouse Gray	Pale Mouse Gray	Yellow-Red	Purple	Yellow-Red	Yellow-Red	Yellow	white to pale olivaceous (OA)	Didymellaceae revisited	10.1016/j.simyco.2017.06.002
Allophoma oligotrophica (MEA)	Deep Mouse Gray	Deep Rose-Pink	Dark Olive-Gray	Dark Olive-Gray	Yellow-Red	Red-Purple	Yellow	Yellow	Yellow	olivaceous (MEA)	Didymellaceae revisited	10.1016/j.simyco.2017.06.002
Allophoma oligotrophica (PDA)	Pallid Mouse Gray	Pale Laelia Pink	Pallid Quaker Drab	Pallid Quaker Drab	Yellow-Red	Purple	Red-Purple	Red-Purple	Yellow	olivaceous (PDA)	Didymellaceae revisited	10.1016/j.simyco.2017.06.002
Ascochyta boeremae (OA)	Olive-Lake	Paris Blue	Raw Umber	Raw Umber	Yellow	Purple-Blue	Yellow-Red	Yellow-Red	Yellow	yellowish olivaceous (OA)	Didymellaceae revisited	10.1016/j.simyco.2017.06.002
Ascochyta boeremae (PDA)	Greenish Olivaceous	Dusky Blue	Olivaceous (olive)	Olivaceous (olive)	Yellow	Purple-Blue	Yellow	Yellow	Yellow	greenish olivaceous (PDA)	Didymellaceae revisited	10.1016/j.simyco.2017.06.002
Boeremia exigua var. opuli (MEA)	Light Mouse Gray	Glaucous-Gray	Olivaceous Grey	Purplish Grey	Yellow-Red	Blue	Yellow	Red-Purple	Yellow	olivaceous (MEA)	Didymellaceae revisited	10.1016/j.simyco.2017.06.002
Boeremia exigua var. opuli (PDA)	Light Mouse Gray	Deep Quaker Drab	Pale Quaker Drab	Pale Quaker Drab	Yellow-Red	Purple	Purple	Purple	Yellow	white to grey (PDA)	Didymellaceae revisited	10.1016/j.simyco.2017.06.002
Didymella aeria (OA)	Smoke Gray	Vinaceous-Lavender	Pale Olivaceous Grey	Mineral Gray	Yellow	Purple	Yellow	Green-Yellow	Red	brownish olivaceous	Didymellaceae revisited	10.1016/j.simyco.2017.06.002
Didymella aeria (MEA)	Olivaceous Grey	Dull Violet Black (1)	Olivaceous Grey	Olivaceous Grey	Yellow	Purple	Yellow	Yellow	Yellow	white to olivaceous	Didymellaceae revisited	10.1016/j.simyco.2017.06.002
Didymella aquatica (OA)	Pale Olivaceous Grey	Deep Grayish Blue-Green	Mineral Gray	Mineral Gray	Yellow	Blue	Green-Yellow	Green-Yellow	Yellow	white to amber (OA)	Didymellaceae revisited	10.1016/j.simyco.2017.06.002
Didymella aquatica (MEA)	Dawn Grey	Buffy Citrine	Pale Quaker Drab	Pale Quaker Drab	Blue-Green	Yellow	Purple	Purple	Green	white to pale green (MEA)	Didymellaceae revisited	10.1016/j.simyco.2017.06.002
Didymella aquatica (PDA)	Pale Olivaceous Grey	Light Gull Gray	Pale Olivaceous Grey	Pale Olivaceous Grey	Yellow	Blue	Yellow	Yellow	Yellow	white to grey (PDA)	Didymellaceae revisited	10.1016/j.simyco.2017.06.002
Didymella chloroguttulata (MEA)	Iron Grey	Pale Quaker Drab	Dark Mouse Grey	Dark Mouse Grey	Green-Yellow	Purple	Yellow-Red	Yellow-Red	Green	greenish brown (MEA)	Didymellaceae revisited	10.1016/j.simyco.2017.06.002
Didymella ellipsoidea (MEA)	Deep Mouse Gray	Vinaceous-Purple	Deep Mouse Gray	Deep Mouse Gray	Yellow-Red	Red-Purple	Yellow-Red	Yellow-Red	Yellow	grey to olivaceous (MEA)	Didymellaceae revisited	10.1016/j.simyco.2017.06.002
Didymella infuscatispora (OA)	Smoke Gray	Dusky Slate-Violet	Light Mouse Gray	Light Mouse Gray	Yellow	Purple	Yellow-Red	Yellow-Red	Yellow-Red	white to amber (OA)	Didymellaceae revisited	10.1016/j.simyco.2017.06.002
Didymella macrophylla (OA)	Light Mouse Gray	Honey	Light Mouse Gray	Light Mouse Gray	Yellow-Red	Yellow	Yellow-Red	Yellow-Red	Yellow	white to grey (OA)	Didymellaceae revisited	10.1016/j.simyco.2017.06.002
Didymella pteridis (OA)	Avellaneous	Madder Biolet	Dark Olive-Buff	Dark Olive-Buff	Yellow-Red	Purple	Yellow	Yellow	Yellow-Red	cinnamon to hazel (OA)	Didymellaceae revisited	10.1016/j.simyco.2017.06.002
Didymella pteridis (PDA)	Dark Olive-Gray	Plumbago Blue	Dark Olive-Gray	Dark Olive-Gray	Yellow	Purple-Blue	Yellow	Yellow	Yellow-Red	greenish brown (PDA)	Didymellaceae revisited	10.1016/j.simyco.2017.06.002
Didymella sinensis (MEA)	Castor Gray	Deep Slate Blue	Neutral Grey	Neutral Grey	Blue-Green	Purple-Blue	Purple-Blue	Purple-Blue	Green	greyish brown(MEA)	Didymellaceae revisited	10.1016/j.simyco.2017.06.002
Didymella sinensis (PDA)	Pallid Mouse Gray	Dusky Green-Gray	Pallid Mouse Gray	Pallid Mouse Gray	Yellow-Red	Blue-Green	Yellow-Red	Yellow-Red	Yellow	pale grey (PDA)	Didymellaceae revisited	10.1016/j.simyco.2017.06.002
Didymella suiyangensis (MEA)	Dark Olive-Gray	Anthacene Purple	Deep Quaker Drab	Deep Quaker Drab	Yellow	Red-Purple	Purple	Purple	Yellow	pale grey to greenish olivaceous (MEA)	Didymellaceae revisited	10.1016/j.simyco.2017.06.002
Didymella suiyangensis (PDA)	Pale Olivaceous Grey	Pale Glaucous-Blue	Mineral Gray	Mineral Gray	Yellow	Blue	Green-Yellow	Green-Yellow	Yellow	white to pale greyish brown (PDA)	Didymellaceae revisited	10.1016/j.simyco.2017.06.002
Epicoccum duchesneae (MEA)	Dark Bluish Glaucous	Warm Sepia	Glaucous Grey	Glaucous Grey	Green	Yellow-Red	Blue-Green	Blue-Green	Yellow	grey to pale olivaceous (MEA)	Didymellaceae revisited	10.1016/j.simyco.2017.06.002
Epicoccum italicum (OA)	Clear Dull Green Yellow	Brownish Vinaceous	Dull Green-Yellow	Dull Green-Yellow	Green-Yellow	Red	Yellow-Red	Yellow-Red	Green-Yellow	white to yellow, dark iron grey centre (OA)	Didymellaceae revisited	10.1016/j.simyco.2017.06.002
Epicoccum italicum (PDA)	Citrine-Green	Diva Blue	Pearl Gray	Pearl Gray	Yellow	Purple-Blue	Blue-Green	Blue-Green	Yellow-Red	yellow (PDA)	Didymellaceae revisited	10.1016/j.simyco.2017.06.002
Epicoccum layuense (PDA)	Olive-Ocher	Light Vinaceous-Fawn	Olive-Ocher	Olive-Ocher	Yellow	Yellow-Red	Yellow	Yellow	Yellow	bright yellow (PDA)	Didymellaceae revisited	10.1016/j.simyco.2017.06.002
Epicoccum layuense (MEA)	Lincoln Green	Fluorite Violet	Lincoln Green	Lincoln Green	Green-Yellow	Purple	Green-Yellow	Green-Yellow	Green-Yellow	greenish Yellow(MEA)	Didymellaceae revisited	10.1016/j.simyco.2017.06.002
Epicoccum poae (OA)	Light Yellowish Olive	Light Vinaceous-Fawn	Old Gold	Old Gold	Yellow	Yellow-Red	Yellow	Yellow	Yellow-Red	saffron (OA)	Didymellaceae revisited	10.1016/j.simyco.2017.06.002
Epicoccum poae (MEA)	Deep Olive-Buff	Ageratum Violet	Water Green	Water Green	Yellow	Purple	Green-Yellow	Green-Yellow	Green-Yellow	greenish Yellow(MEA)	Didymellaceae revisited	10.1016/j.simyco.2017.06.002
Epicoccum poae (PDA)	Olive-Green	Light Mauve	Mummy Brown	Olive-Green	Yellow	Purple	Yellow-Red	Yellow	Yellow-Red	saffron (PDA)	Didymellaceae revisited	10.1016/j.simyco.2017.06.002
Heterophoma verbascicola (OA)	Tea Green	Pale Campanula Blue	Yew Green	Yew Green	Green-Yellow	Purple-Blue	Green-Yellow	Green-Yellow	Yellow	pale olivaceous (OA)	Didymellaceae revisited	10.1016/j.simyco.2017.06.002
Neoascochyta triticicola (MEA)	Cinnamon	Dark Bluish Glaucous	Cinnamon	Cinnamon	Yellow-Red	Green	Yellow-Red	Yellow-Red	Yellow-Red	saffron	Didymellaceae revisited	10.1016/j.simyco.2017.06.002
Neodidymelliopsis achlydis (MEA)	Ochreous (ochraceous)	Lumiere Blue	Yellow Ocher	Yellow Ocher	Yellow-Red	Blue	Yellow	Yellow	Yellow-Red	saffron to pale yellowish brown	Didymellaceae revisited	10.1016/j.simyco.2017.06.002
Amesia atrobrunnea (PCA)	Light Grayish Olive	Violaceous Grey	Deep Mouse Gray	Deep Mouse Gray	Yellow	Purple	Yellow-Red	Yellow-Red	Purple	vinaceous buff (PCA)	Diversity and taxonomy of Chaetomium and chaetomium-like fungi from indoor environments	10.1016/j.simyco.2016.11.005
Amesia cymbiformis (OA)	Tea Green	Light Chicory Blue	Tea Green	Tea Green	Green-Yellow	Purple-Blue	Green-Yellow	Green-Yellow	Blue	greenish olivaceous to olivaceous (OA)	Diversity and taxonomy of Chaetomium and chaetomium-like fungi from indoor environments	10.1016/j.simyco.2016.11.005
Amesia cymbiformis (PCA)	Smoke Gray	Olympic Blue	Castor Gray	Castor Gray	Yellow	Purple-Blue	Blue-Green	Blue-Green	Blue	pale smoke grey (PCA)	Diversity and taxonomy of Chaetomium and chaetomium-like fungi from indoor environments	10.1016/j.simyco.2016.11.005
Arcopilus turgidopilosus (OA)	Rainette Green	Greyish Lilac	Rainette Green	Rainette Green	Green-Yellow	Purple	Green-Yellow	Green-Yellow	Green	amber to luteous	Diversity and taxonomy of Chaetomium and chaetomium-like fungi from indoor environments	10.1016/j.simyco.2016.11.005
Arcopilus turgidopilosus (PCA)	Olivaceous Black (2)	Russian Blue	Olivaceous Black (1)	Olivaceous Black (2	Green-Yellow	Purple-Blue	Yellow	Green-Yellow	Yellow	pale luteous to amber	Diversity and taxonomy of Chaetomium and chaetomium-like fungi from indoor environments	10.1016/j.simyco.2016.11.005
Arcopilus turgidopilosus (MEA)	Light Olive-Gray	Pallid Grayish Violet-Blue	Light Olive-Gray	Light Olive-Gray	Green-Yellow	Purple-Blue	Green-Yellow	Green-Yellow	Yellow	Redto pale rust	Diversity and taxonomy of Chaetomium and chaetomium-like fungi from indoor environments	10.1016/j.simyco.2016.11.005
Botryotrichum murorum (PCA)	Clear Green-Blue Gray	Bone Brown	Green-Blue Slate	Green-Blue Slate	Purple-Blue	Yellow-Red	Purple-Blue	Purple-Blue	Yellow	olivaceous buff (PCA)	Diversity and taxonomy of Chaetomium and chaetomium-like fungi from indoor environments	10.1016/j.simyco.2016.11.005
Botryotrichum murorum (DG18)	Pearl Gray	Pale Vinaceous	Pearl Blue	Pearl Blue	Blue-Green	Red	Purple-Blue	Purple-Blue	Red	pale buff to buff (DG18)	Diversity and taxonomy of Chaetomium and chaetomium-like fungi from indoor environments	10.1016/j.simyco.2016.11.005
Botryotrichum peruvianum (MEA)	Olive-Buff	Dark Slate-Violet 1	Tilleul Buff	Tilleul Buff	Yellow	Purple	Yellow-Red	Yellow-Red	Yellow	buff to pale ochraceous (MEA)	Diversity and taxonomy of Chaetomium and chaetomium-like fungi from indoor environments	10.1016/j.simyco.2016.11.005
Botryotrichum peruvianum (DG18)	Pale Smoke Gray	Eupotorium Purple	Olive-Buff	Pale Smoke Gray	Yellow	Red-Purple	Yellow	Yellow	Yellow	buff to honey (DG18)	Diversity and taxonomy of Chaetomium and chaetomium-like fungi from indoor environments	10.1016/j.simyco.2016.11.005
Phyllosticta paracapitalensis (MEA)	Deep Slate-Olive	Violet-Slate	Dark Mouse Gray	Dark Mouse Gray	Yellow	Purple-Blue	Yellow-Red	Yellow-Red	Yellow	greenish to dark Green(MEA)	First report of Phyllosticta citricarpa and description of two new species, P. paracapitalensis and P. paracitricarpa, from citrus in Europe	10.1016/j.simyco.2017.05.003
Phyllosticta paracapitalensis (OA)	Iron Grey	Dull Violet Black	Dark Grayish Olive	Dark Grayish Olive	Yellow	Purple	Yellow	Yellow	Yellow	dark greenish (OA)	First report of Phyllosticta citricarpa and description of two new species, P. paracapitalensis and P. paracitricarpa, from citrus in Europe	10.1016/j.simyco.2017.05.003
Phyllosticta paracapitalensis (PDA)	Dark Olive	Auricula Purple	Dark Olive	Dark Olive	Yellow	Red-Purple	Yellow	Yellow	Red	greenish to dark Green(PDA)	First report of Phyllosticta citricarpa and description of two new species, P. paracapitalensis and P. paracitricarpa, from citrus in Europe	10.1016/j.simyco.2017.05.003
Phyllosticta capitalensis (MEA)	Dark Olive	Heliotrope Slate	Dark Ivy Green	Dark Ivy Green	Yellow	Purple	Green-Yellow	Green-Yellow	Yellow	greenish to dark Green(MEA)	First report of Phyllosticta citricarpa and description of two new species, P. paracapitalensis and P. paracitricarpa, from citrus in Europe	10.1016/j.simyco.2017.05.003
Phyllosticta capitalensis (OA)	Olivaceous Black	Dull Violet Black (2)	Fuscous Black	Fuscous Black	Green-Yellow	Purple-Blue	Red	Red	Yellow	dark greenish (OA)	First report of Phyllosticta citricarpa and description of two new species, P. paracapitalensis and P. paracitricarpa, from citrus in Europe	10.1016/j.simyco.2017.05.003
Phyllosticta capitalensis (PDA)	Dark Olive	Eupotorium Purple	Olivaceous Black (1)	Olivaceous Black (1)	Yellow	Red-Purple	Yellow	Yellow	Red	greenish to dark Green(PDA)	First report of Phyllosticta citricarpa and description of two new species, P. paracapitalensis and P. paracitricarpa, from citrus in Europe	10.1016/j.simyco.2017.05.003
Phyllosticta paracitricarpa (MEA)	Deep Seafoam Green	Clay Color	Light Chalcedony Yellow	Light Chalcedony Yellow	Green-Yellow	Yellow-Red	Green-Yellow	Green-Yellow	Blue-Green	Yellowto leaden grey	First report of Phyllosticta citricarpa and description of two new species, P. paracapitalensis and P. paracitricarpa, from citrus in Europe	10.1016/j.simyco.2017.05.003
Phyllosticta paracitricarpa (OA)	Dark Ivy Green	Alice Blue	Olivaceous Black (1)	Olivaceous Black (1)	Green-Yellow	Blue	Yellow	Yellow	Red	greenish to dark Green	First report of Phyllosticta citricarpa and description of two new species, P. paracapitalensis and P. paracitricarpa, from citrus in Europe	10.1016/j.simyco.2017.05.003
Phyllosticta paracitricarpa (PDA)	Dark Olive	Dark Slate Violet 1	Olivaceous Black (2)	Olivaceous Black (2)	Yellow	Purple	Green-Yellow	Green-Yellow	Red	olivaceous gray to pale dark grey	First report of Phyllosticta citricarpa and description of two new species, P. paracapitalensis and P. paracitricarpa, from citrus in Europe	10.1016/j.simyco.2017.05.003
Phyllosticta citricarpa (MEA)	Olivaceous Black (2)	Gnaphalium Green	Olivaceous Black (2)	Olivaceous Black (2)	Green-Yellow	Blue-Green	Green-Yellow	Green-Yellow	Blue-Green	Yellowto leaden grey	First report of Phyllosticta citricarpa and description of two new species, P. paracapitalensis and P. paracitricarpa, from citrus in Europe	10.1016/j.simyco.2017.05.003
Phyllosticta citricarpa (OA)	Dark Cress Green	Pale Mazarine Blue	Fuscous Black	Fuscous Black	Green-Yellow	Purple-Blue	Red	Red	Red	greenish to dark Green	First report of Phyllosticta citricarpa and description of two new species, P. paracapitalensis and P. paracitricarpa, from citrus in Europe	10.1016/j.simyco.2017.05.003
Phyllosticta citricarpa (PDA)	Olivaceous Black (2)	Dark Gobelin Blue	Aniline Black	Aniline Black	Green-Yellow	Blue	Red	Red	Red	olivaceous gray to pale dark grey	First report of Phyllosticta citricarpa and description of two new species, P. paracapitalensis and P. paracitricarpa, from citrus in Europe	10.1016/j.simyco.2017.05.003
Allophoma pterospermicola (PDA)	Roman Green	Mauve	Olive-Green	Olive-Green	Yellow	Purple	Yellow	Yellow	Yellow	olivaceous	Genera of phytopathogenic fungi: GOPHY 4	10.3114/sim.2022.101.06
Alternaria aconidiophora (PCA)	Tea Green	Porcelain Blue	Tea Green	Tea Green	Green-Yellow	Blue	Green-Yellow	Green-Yellow	Green	greenish grey	Genera of phytopathogenic fungi: GOPHY 5	10.3114/sim.2022.101.06
Alternaria altcampina (PCA)	Dark Olive	Dark Gobelin Blue	Olivaceous Black (3)	Olivaceous Black (3)	Yellow	Blue	Green-Yellow	Green-Yellow	Green	dark green	Genera of phytopathogenic fungi: GOPHY 6	10.3114/sim.2022.101.06
Alternaria chlamydosporifera (PCA)	Blackish Plumbeous	Pale Vinaceous	Blackish Plumbeous	Blackish Plumbeous	Purple-Blue	Red	Purple-Blue	Purple-Blue	Green	dark Green	Genera of phytopathogenic fungi: GOPHY 7	10.3114/sim.2022.101.06
Alternaria curvata (OA)	Dark Greenish Olive	Light Forget-me-not Blue	Dark Olive	Dark Olive	Yellow	Purple-Blue	Yellow	Yellow	Green-Yellow	dull green	Genera of phytopathogenic fungi: GOPHY 8	10.3114/sim.2022.101.06
Alternaria fimeti (PCA)	Fuscous Black	Alice Blue	Fuscous Black	Fuscous Black	Red	Blue	Red	Red	Yellow	olive brown (brownish olive)	Genera of phytopathogenic fungi: GOPHY 9	10.3114/sim.2022.101.06
Alternaria inflata (PCA)	Dark Olive	Auricula Purple	Dark Olive	Dark Olive	Yellow	Red-Purple	Yellow	Yellow	Green	dull Green	Genera of phytopathogenic fungi: GOPHY 10	10.3114/sim.2022.101.06
Alternaria lawrencei (PCA)	Dark Olive	Pale Neropalin Blue	Olivaceous Black (1)	Olivaceous Black (1)	Yellow	Purple-Blue	Yellow	Yellow	Yellow	olive	Genera of phytopathogenic fungi: GOPHY 11	10.3114/sim.2022.101.06
Alternaria montsantina (PCA)	Greenish Olivaceous	Light Lavender-Blue	Greenish Olivaceous	Greenish Olivaceous	Yellow	Purple-Blue	Yellow	Yellow	Yellow	olive brown (brownish olive)	Genera of phytopathogenic fungi: GOPHY 12	10.3114/sim.2022.101.06
Alternaria pobletensis (OA)	Olivaceous Black (3)	Dark Grayish Blue-Green	Greenish Black	Greenish Black	Green-Yellow	Blue	Blue-Green	Blue-Green	Green	greyish Greento dull green	Genera of phytopathogenic fungi: GOPHY 13	10.3114/sim.2022.101.06
Alternaria pseudoventricosa (PCA)	Olivaceous Black (1)	Clear Green-Blue Gray	Olivaceous Black (3)	Olivaceous Black (3)	Yellow	Purple-Blue	Green-Yellow	Green-Yellow	Green	dark green	Genera of phytopathogenic fungi: GOPHY 14	10.3114/sim.2022.101.06
Elsinoe picconiae (OA)	Mahogany Red	Alizarine Blue	Chestnut	Chestnut	Yellow-Red	Purple-Blue	Yellow-Red	Yellow-Red	Red	scarlet	Genera of phytopathogenic fungi: GOPHY 15	10.3114/sim.2022.101.06
Elsinoe veronicae (OA)	Light Buff	Dull Bluish Violet (2)	Pale Ochraceous-Salmon	Pale Ochraceous-Salmon	Yellow	Purple-Blue	Yellow-Red	Yellow-Red	Red	scarlet	Genera of phytopathogenic fungi: GOPHY 16	10.3114/sim.2022.101.06
Seiridium pezizoides (PDA)	Olivaceous Buff	Pale Wistaria Violet	Dark Olive	Raw Umber	Yellow	Purple	Yellow	Yellow-Red	Yellow	olivaceous to luteous	Genera of phytopathogenic fungi: GOPHY 17	10.3114/sim.2022.101.06
Seiridium unicorne (CMA)	Deep Chrysolite Green	Phlox Purple	Greenish Olivaceous	Greenish Olivaceous	Green-Yellow	Purple	Yellow	Yellow	Yellow	citrine to olivaceous	Genera of phytopathogenic fungi: GOPHY 18	10.3114/sim.2022.101.06
Phoma saxea (MEA)	Mummy Brown	Greyish Lavender	Aniline Black	Aniline Black	Yellow-Red	Purple	Red	Red	Purple-Blue	violet-slate (MEA)	Highlights of the Didymellaceae: A polyphasic approach to characterise Phoma and related pleosporalean genera	10.3114/sim.2010.65.01
Phoma pedeiae (MEA)	Pale Olive-Buff	Pale Forget-me-not Blue	Tilleul Buff	Tilleul Buff	Yellow	Purple-Blue	Yellow-Red	Yellow-Red	Yellow	smoke-grey to greenish olivaceous (MEA)	Highlights of the Didymellaceae: A polyphasic approach to characterise Phoma and related pleosporalean genera	10.3114/sim.2010.65.01
Phoma dimorpha (MEA)	Pinkish Buff	Patent Blue	Pale Ochraceous-Buff	Pale Ochraceous-Buff	Yellow-Red	Blue	Yellow-Red	Yellow-Red	Yellow	amber or iron-grey (MEA)	Highlights of the Didymellaceae: A polyphasic approach to characterise Phoma and related pleosporalean genera	10.3114/sim.2010.65.01
Phoma brasiliensis (MEA)	Dark Olive-Buff	Madder Biolet	Dark Olive-Buff	Dark Olive-Buff	Yellow	Purple	Yellow	Yellow	Yellow	greenish olivaceous to greenish grey (MEA)	Highlights of the Didymellaceae: A polyphasic approach to characterise Phoma and related pleosporalean genera	10.3114/sim.2010.65.01
Boeremia exigua var. gilvescens (MEA)	Brownish Olive	Pale Rosolane Purple	Dark Greenish Olive	Dark Greenish Olive	Yellow	Red-Purple	Yellow	Yellow	Yellow	smoke-grey with some mouse-grey zones (MEA)	Highlights of the Didymellaceae: A polyphasic approach to characterise Phoma and related pleosporalean genera	10.3114/sim.2010.65.01
Boeremia exigua var. pseudolilacis (MEA)	Light Drab	Livid Purple	Smoke Gray	Smoke Gray	Yellow-Red	Red-Purple	Yellow	Yellow	Yellow	smoke-grey with some mouse-grey to white zones (MEA)	Highlights of the Didymellaceae: A polyphasic approach to characterise Phoma and related pleosporalean genera	10.3114/sim.2010.65.01
Alternaria curvata (PCA)	Olivaceous Black	Gobelin Blue	Blackish Plumbeous	Blackish Plumbeous	Green-Yellow	Blue	Purple-Blue	Purple-Blue	Yellow	olive	Genera of phytopathogenic fungi: GOPHY 8	10.3114/sim.2022.101.06
Alternaria chlamydosporifera (OA)	Blackish Plumbeous	Dark Mouse Grey	Greenish Black	Greenish Black	Purple-Blue	Yellow-Red	Blue-Green	Blue-Green	Green	dark green	Genera of phytopathogenic fungi: GOPHY 7	10.3114/sim.2022.101.06
Alternaria altcampina (OA)	Olivaceous Black (1)	Light Pinkish Lilac	Olivaceous Black (1)	Olivaceous Black (1)	Yellow	Purple	Yellow	Yellow	Green	dark green	Genera of phytopathogenic fungi: GOPHY 7	10.3114/sim.2022.101.06
Polyscytalum pinicola (PDA)	Smoke Grey	Raisin Purple	Olive-Buff	Olive-Buff	Yellow	Red-Purple	Yellow	Yellow	Yellow-Red	isabelline	New and Interesting Fungi 6	10.3114/fuse.2020.06.09
Catenulostroma protearum (OA)	Slate Color	Blue-Violet Black	Castor Gray	Castor Gray	Purple-Blue	Purple-Blue	Blue-Green	Blue-Green	Green-Yellow	iron-grey to greenish	Phylogenetic lineages in the Capnodiales	10.3114/sim.2009.64.02
Devriesia hilliana (OA)	Iron Grey	Lavender-Gray	Deep Slate-Olive	Deep Slate-Olive	Yellow	Purple-Blue	Green-Yellow	Green-Yellow	Yellow-Red	mouse-grey	Phylogenetic lineages in the Capnodiales	10.3114/sim.2009.64.02
Devriesia lagerstroemiae (OA)	Mineral Gray	Gnaphalium Green	Castor Gray	Castor Gray	Green-Yellow	Blue-Green	Blue-Green	Blue-Green	Green-Yellow	iron-grey	Phylogenetic lineages in the Capnodiales	10.3114/sim.2009.64.02
Devriesia strelitziicola (OA)	Dawn Grey	French Gray	Deep Mouse Gray	Deep Mouse Gray	Blue-Green	Purple-Blue	Yellow-Red	Yellow-Red	Yellow-Red	mouse- grey	Phylogenetic lineages in the Capnodiales	10.3114/sim.2009.64.02
Hortaea thailandica (OA)	Iron Grey	Raisin Black	Dull Greenish Black (2)	Dull Greenish Black (2)	Green-Yellow	Purple	Green-Yellow	Green-Yellow	Blue-Green	greenish black, with sparse olivaceous-grey aerial mycelium	Phylogenetic lineages in the Capnodiales	10.3114/sim.2009.64.02
Elsinoe asclepiadea (MEA)	Umber	Violet-Purple	Antique Brown	Sudan Brown	Yellow-Red	Purple	Yellow-Red	Yellow-Red	Yellow-Red	cinnamon with paler whitish periphery	Phylogeny and taxonomy of the scab and spot anthracnose fungus Elsinoë (Myriangiales, Dothideomycetes)	10.1016/j.simyco.2017.02.001
Elsinoe euphorbiae (MEA)	Sepia	Pale Blue (Ethyl Blue)	Sepia	Sepia	Yellow-Red	Blue	Yellow-Red	Yellow-Red	Red	cinnamon to sepia	Phylogeny and taxonomy of the scab and spot anthracnose fungus Elsinoë (Myriangiales, Dothideomycetes)	10.1016/j.simyco.2017.02.001
Elsinoe krugii (MEA)	Raw Umber	Dark Porcelain Green	Hessian Brown	Hessian Brown	Yellow-Red	Green	Red	Red	Yellow-Red	apricot to brown	Phylogeny and taxonomy of the scab and spot anthracnose fungus Elsinoë (Myriangiales, Dothideomycetes)	10.1016/j.simyco.2017.02.001
Elsinoe ledi (MEA)	Avellaneous	Deep Dutch Blue	Smoke Grey	Smoke Grey	Yellow-Red	Purple-Blue	Yellow	Yellow	Yellow-Red	cinnamon	Phylogeny and taxonomy of the scab and spot anthracnose fungus Elsinoë (Myriangiales, Dothideomycetes)	10.1016/j.simyco.2017.02.001
Elsinoe menthae (MEA)	Fuscous-Black	Vinaceous-Lavender	Aniline Black	Aniline Black	Yellow-Red	Purple	Red	Red	Red	brown vinaceous to black, with cinnamon	Phylogeny and taxonomy of the scab and spot anthracnose fungus Elsinoë (Myriangiales, Dothideomycetes)	10.1016/j.simyco.2017.02.001
Elsinoe mimosae (MEA)	Umber	Italian Blue	Hazel	Dresden Brown	Yellow-Red	Blue	Yellow-Red	Yellow-Red	Yellow-Red	brown with apricot margins	Phylogeny and taxonomy of the scab and spot anthracnose fungus Elsinoë (Myriangiales, Dothideomycetes)	10.1016/j.simyco.2017.02.001
Elsinoe pongamiae (MEA)	Light Vinaceous-Fawn	Yew Green	Light Vinaceous-Fawn	Vinaceous-Buff	Yellow-Red	Green-Yellow	Yellow-Red	Yellow-Red	Red	white to rosy buff	Phylogeny and taxonomy of the scab and spot anthracnose fungus Elsinoë (Myriangiales, Dothideomycetes)	10.1016/j.simyco.2017.02.001
Elsinoe salicina (MEA)	Cinnamon	Pale Violet	Cacao Brown	Tawny	Yellow-Red	Purple	Yellow-Red	Yellow-Red	Yellow	apricot	Phylogeny and taxonomy of the scab and spot anthracnose fungus Elsinoë (Myriangiales, Dothideomycetes)	10.1016/j.simyco.2017.02.001
Elsinoe solidaginis (MEA)	Olivaceous Black (1)	Dark Grayish Blue-Green	Fuscous-Black	Fuscous-Black	Yellow	Blue	Yellow-Red	Yellow-Red	Red	greyish to black, with cinnamon	Phylogeny and taxonomy of the scab and spot anthracnose fungus Elsinoë (Myriangiales, Dothideomycetes)	10.1016/j.simyco.2017.02.001
Elsinoe tectificae (MEA)	Mummy Brown	Pale Campanula Blue	Dark Olive	Dark Olive	Yellow-Red	Purple-Blue	Yellow	Yellow	Yellow	pale, orange grey aerial mycelium, turning greenish grey	Phylogeny and taxonomy of the scab and spot anthracnose fungus Elsinoë (Myriangiales, Dothideomycetes)	10.1016/j.simyco.2017.02.001
Elsinoe terminaliae (MEA)	Cinnamon-Buff	Hyacinth Blue	Yellow Ocher	Yellow Ocher	Yellow-Red	Purple-Blue	Yellow	Yellow	Yellow	greyish lilac centrally followed by salmon and violet slate	Phylogeny and taxonomy of the scab and spot anthracnose fungus Elsinoë (Myriangiales, Dothideomycetes)	10.1016/j.simyco.2017.02.001
Elsinoe veneta (MEA)	Isabella Color	Olivaceous Black	Dark Olive-Buff	Dark Olive-Buff	Yellow	Green-Yellow	Yellow	Yellow	Yellow	rosy buff to apricot	Phylogeny and taxonomy of the scab and spot anthracnose fungus Elsinoë (Myriangiales, Dothideomycetes)	10.1016/j.simyco.2017.02.001
Paraconiothyrium maculicutis (OA)	Medal Bronze	Vanderpoel's Violet	Honey	Honey	Yellow	Purple	Yellow	Yellow	Yellow	olivaceous buff to greenish olivaceous/grey olivaceous (OA)	Phytopathogenic Dothideomycetes	1872-9797
Pleurophoma pleurospora (OA)	Dark Olive-Buff	Berlin Blue	Vinaceous-Fawn	Vinaceous-Fawn	Yellow	Purple-Blue	Yellow-Red	Yellow-Red	Yellow	greenish olivaceous/olivaceous to rosy-buff and sepia (OA)	Phytopathogenic Dothideomycetes	1872-9797
Aposphaeria corallinolutea (OA)	Cinnamon	Deep Dull Yellow-Green 2	Burnt Sienna	Burnt Sienna	Yellow-Red	Green	Yellow-Red	Yellow-Red	Red	vinaceous to brick (OA)	Phytopathogenic Dothideomycetes	1872-9797
Aposphaeria populina (OA)	Sepia	Aconite Violet	Hessian Brown	Hessian Brown	Yellow-Red	Purple	Red	Red	Yellow	grey olivaceous/olivaceous to pale luteous/luteous (OA)	Phytopathogenic Dothideomycetes	1872-9797
Caryophylloseptoria lychnidis (OA)	Warbler Green	Clear Cadet Blue	Dark Citrine	Herbage Green	Yellow	Purple-Blue	Yellow	Green-Yellow	Yellow	pure Yellowto straw (OA)	Phytopathogenic Dothideomycetes	1872-9797
Caryophylloseptoria silenes (OA)	Aniline Yellow	Greenish White	Aniline Yellow	Aniline Yellow	Yellow	Green	Yellow	Yellow	Yellow	pure Yellowto luteous (OA)	Phytopathogenic Dothideomycetes	1872-9797
Ramosiphorum echinoporiae (MEA)	Pale Olive-Gray	Bluish Black	Pale Olive-Gray	Pale Olive-Gray	Yellow	Purple-Blue	Yellow	Yellow	Yellow-Red	rosy buff	Redisposition of acremonium-like fungi in Hypocreales	10.3114/sim.2023.105.02
Ramosiphorum polyporicola (MEA)	Pale Ochraceous-Buff	Straw	Pale Cinnamon-Pink	Pale Ochraceous-Buff	Yellow-Red	Yellow	Yellow-Red	Yellow-Red	Yellow-Red	rosy buff	Redisposition of acremonium-like fungi in Hypocreales	10.3114/sim.2023.105.02
Protocreopsis rutila (PDA)	Light Cinnamon-Drab	Greenish Grey	Avellaneous	Avellaneous	Yellow	Green	Yellow-Red	Yellow-Red	Yellow-Red	sienna at centre, peach at middle, salmon at periphery	Redisposition of acremonium-like fungi in Hypocreales	10.3114/sim.2023.105.02
Emericellopsis brunneiguttula (MEA)	Light Grayish Vinaceous	Chartreuse Yellow	Pale Vinaceous-Drab	Pale Vinaceous-Drab	Red	Green-Yellow	Red	Red	Yellow-Red	peach at centre, rosy buff at periphery	Redisposition of acremonium-like fungi in Hypocreales	10.3114/sim.2023.105.02
Emericellopsis fimetaria (MEA)	Vinaceous Buff	Olivaceous Black	Light Orchraceous-Salmon	Light Orchraceous-Salmon	Yellow-Red	Green-Yellow	Yellow-Red	Yellow-Red	Yellow-Red	centre with pale grey, straw, rosy buff, at periphery,	Redisposition of acremonium-like fungi in Hypocreales	10.3114/sim.2023.105.02
Acremonium brunneisporum (PDA)	Drab-Gray	Dusky Dull Violet (2)	Pale Ecru-Drab	Pale Ecru-Drab	Yellow-Red	Purple	Yellow-Red	Yellow-Red	Yellow-Red	dark brick at centre, rosy buff at periphery	Redisposition of acremonium-like fungi in Hypocreales	10.3114/sim.2023.105.02
Acremonium multiramosum (PDA)	Vinaceous-Buff	Beryl Blue	Olive-Buff	Olive-Buff	Yellow-Red	Blue	Yellow	Yellow	Yellow-Red	rosy buff	Redisposition of acremonium-like fungi in Hypocreales	10.3114/sim.2023.105.02
Acremonium synnematoferum (MEA)	Gull Gray	Deep Greenish Glaucous	Cinerous	Cinerous	Purple-Blue	Green	Purple-Blue	Purple-Blue	Yellow-Red	rosy buff (MEA)	Redisposition of acremonium-like fungi in Hypocreales	10.3114/sim.2023.105.02
Acremonium synnematoferum (PDA)	Smoke Grey	Deep Plumbago Blue	Drab-Gray	Drab-Gray	Yellow	Purple-Blue	Yellow-Red	Yellow-Red	Yellow	buff (PDA)	Redisposition of acremonium-like fungi in Hypocreales	10.3114/sim.2023.105.02
Acremonium purpurascens (MEA)	Smoke Grey	Gobelin Blue	Olive-Buff	Olive-Buff	Yellow	Blue	Yellow	Yellow	Yellow-Red	buff at centre, felty and rosy buff at periphery	Redisposition of acremonium-like fungi in Hypocreales	10.3114/sim.2023.105.02
Waltergamsia catenata (PDA)	Vinaceous-Buff	Deep Grayish Lavender	Light Vinaceous-Fawn	Light Vinaceous-Fawn	Yellow-Red	Purple	Yellow-Red	Yellow-Red	Yellow-Red	rosy buff	Redisposition of acremonium-like fungi in Hypocreales	10.3114/sim.2023.105.02
Bulbithecium truncatum (PDA)	Pale Mouse Grey	Dull Lavender	Pale Mouse Grey	Pale Mouse Grey	Yellow-Red	Purple	Yellow-Red	Yellow-Red	Yellow	creamy white, pale fawn at centre	Redisposition of acremonium-like fungi in Hypocreales	10.3114/sim.2023.105.02
Proxiovicillium blochii (MEA)	Light Pinkish Cinnamon	Dark Ivy Green	Rosy Buff	Rosy Buff	Yellow-Red	Green-Yellow	Yellow-Red	Yellow-Red	Yellow-Red	rosy buff	Redisposition of acremonium-like fungi in Hypocreales	10.3114/sim.2023.105.02
Hapsidospora stercoraria (PDA)	Avellaneous	Greenish Grey	Vinaceous Buff	Vinaceous Buff	Yellow-Red	Green	Yellow-Red	Yellow-Red	Yellow-Red	salmon (PDA)	Redisposition of acremonium-like fungi in Hypocreales	10.3114/sim.2023.105.02
Hapsidospora variabilis (PDA)	Light Orchraceous-Salmon	Parula Blue	Pale Cinnamon-Pink	Pale Cinnamon-Pink	Yellow-Red	Purple-Blue	Yellow-Red	Yellow-Red	Yellow-Red	rosy buff	Redisposition of acremonium-like fungi in Hypocreales	10.3114/sim.2023.105.02
Alloacremonium ferrugineum (OA)	Tilleul Buff	Eupotorium Purple	Olive-Buff	Pallid Vinaceous-Drab	Yellow-Red	Red-Purple	Yellow	Red	Yellow-Red	buff to salmon (OA)	Redisposition of acremonium-like fungi in Hypocreales	10.3114/sim.2023.105.02
Alloacremonium humicola (MEA)	Pale Ochraceous-Buff	Light Mauve	Pale Ochraceous-Buff	Pale Ochraceous-Buff	Yellow-Red	Purple	Yellow-Red	Yellow-Red	Yellow-Red	rosy buff	Redisposition of acremonium-like fungi in Hypocreales	10.3114/sim.2023.105.02
Valsonectria hilaris (PDA)	Cinnamon-Buff	Pallid Methyl Blue	Vinaceous-Cinnamon	Vinaceous-Cinnamon	Yellow-Red	Purple-Blue	Yellow-Red	Yellow-Red	Yellow-Red	salmon (PDA)	Redisposition of acremonium-like fungi in Hypocreales	10.3114/sim.2023.105.02
Valsonectria inflata (MEA)	Olive-Buff	Duskt Slate-Blue	Olive-Buff	Olive-Buff	Yellow	Purple-Blue	Yellow	Yellow	Yellow-Red	rosy buff (MEA)	Redisposition of acremonium-like fungi in Hypocreales	10.3114/sim.2023.105.02
Sarocladium fuscum (PDA)	Light Vinaceous-Cinnamon	Blanc's Violet	Light Pinkish Cinnamon	Light Pinkish Cinnamon	Yellow-Red	Purple	Yellow-Red	Yellow-Red	Yellow-Red	pale orange at centre, peach and crenate margin, abundant orange (PDA)	Redisposition of acremonium-like fungi in Hypocreales	10.3114/sim.2023.105.02
Parasarocladium funiculosum (MEA)	Olive-Buff	Aconite Violet	Pale Pinkish Buff	Pale Pinkish Buff	Yellow	Purple	Yellow-Red	Yellow-Red	Yellow-Red	vinaceous buff, rosy buff at periphery (MEA)	Redisposition of acremonium-like fungi in Hypocreales	10.3114/sim.2023.105.02
Phialemonium thermophilum (MEA)	Light Mouse Gray	Blackish Slate	Pale Purplish Gray	Pale Purplish Gray	Yellow-Red	Purple-Blue	Purple	Purple	Yellow-Red	vinaceous buff	Redisposition of acremonium-like fungi in Hypocreales	10.3114/sim.2023.105.02
Phialemonium thermophilum (PDA)	Light Olive-Gray	Aster Purple	Smoke Grey	Smoke Grey	Green-Yellow	Red-Purple	Yellow	Yellow	Yellow-Red	pale brown vinaceous at centre, pale rosy buff to creamy white at periphery	Redisposition of acremonium-like fungi in Hypocreales	10.3114/sim.2023.105.02
Chlamydocillium terrestre (OA)	Olive-Buff	Chamois	Pale Turtle Green	Pale Turtle Green	Yellow	Yellow	Green-Yellow	Green-Yellow	Yellow	buff at centre, creamy white at periphery (OA)	Redisposition of acremonium-like fungi in Hypocreales	10.3114/sim.2023.105.02
Chlamydocillium terrestre (MEA)	Sky Grey	Light Vinaceous-Fawn	Lavender Grey	Lavender Grey	Purple-Blue	Yellow-Red	Purple-Blue	Purple-Blue	Yellow-Red	rosy buff (MEA)	Redisposition of acremonium-like fungi in Hypocreales	10.3114/sim.2023.105.02
Chlamydocillium guttulatum (MEA)	Lavender Grey	Pearl Blue	Light Mineral Gray	Light Mineral Gray	Purple-Blue	Purple-Blue	Green-Yellow	Green-Yellow	Yellow-Red	pale rosy buff	Redisposition of acremonium-like fungi in Hypocreales	10.3114/sim.2023.105.02
Chlamydocillium guttulatum (PDA)	Light-Olive Gray	Light Varley's Gray	Pale Olivaceous Grey	Pale Olivaceous Grey	Green-Yellow	Purple-Blue	Yellow	Yellow	Yellow	creamy white at centre, olivaceous buff at periphery (PDA)	Redisposition of acremonium-like fungi in Hypocreales	10.3114/sim.2023.105.02
Chlamydocillium acaciae (OA)	Pale Olive-Buff	Dark Nigrosin Violet	Tilleul Buff	Tilleul Buff	Yellow	Purple	Yellow-Red	Yellow-Red	Yellow	buff at centre, creamy white at periphery	Redisposition of acremonium-like fungi in Hypocreales	10.3114/sim.2023.105.02
Chlamydocillium acaciae (MEA)	Pale Vinaceous-Fawn	Deep Rose-Pink	Pallid Quaker Drab	Pallid Quaker Drab	Yellow-Red	Red-Purple	Red-Purple	Red-Purple	Yellow-Red	rosy buff	Redisposition of acremonium-like fungi in Hypocreales	10.3114/sim.2023.105.02
Chlamydocillium acaciae (PDA)	Water Green	Pale Neropalin Blue	Pale Smoke Gray	Pale Smoke Gray	Green-Yellow	Purple-Blue	Yellow	Yellow	Yellow	creamy white	Redisposition of acremonium-like fungi in Hypocreales	10.3114/sim.2023.105.02
Polyphialocladium fusisporum	Pea Green	Pale Vinaceous-Lilac	Corydalis Green	Corydalis Green	Green-Yellow	Red-Purple	Green-Yellow	Green-Yellow	Yellow	olivaceous buff	Redisposition of acremonium-like fungi in Hypocreales	10.3114/sim.2023.105.02
Parafuscohypha proliferata	Mineral Gray	Montpelier Green	Light Mineral Gray	Light Mineral Gray	Green-Yellow	Blue-Green	Green-Yellow	Green-Yellow	Yellow	buff	Redisposition of acremonium-like fungi in Hypocreales	10.3114/sim.2023.105.02
Brunneomyces pseudozeylanicus (MEA)	Pale Drab-Gray	Dark Slate Blue	Pale Drab-Gray	Pale Drab-Gray	Yellow-Red	Blue	Yellow-Red	Yellow-Red	Yellow-Red	pale orange	Redisposition of acremonium-like fungi in Hypocreales	10.3114/sim.2023.105.02
Brunneomyces pseudozeylanicus (PDA)	Antimony Yellow	Spectrum Violet	Antimony Yellow	Antimony Yellow	Yellow	Purple-Blue	Yellow	Yellow	Yellow-Red	buff or pale salmon	Redisposition of acremonium-like fungi in Hypocreales	10.3114/sim.2023.105.02
Brunneomyces polyphialidus	Light Ochraceous-Buff	Phlox Purple	Light Vinaceous-CInnamon	Light Vinaceous-CInnamon	Yellow-Red	Purple	Yellow-Red	Yellow-Red	Yellow-Red	rosy buff	Redisposition of acremonium-like fungi in Hypocreales	10.3114/sim.2023.105.02
Nothoacremonium exiguum (MEA)	Puritan Gray	Purplish Vinaceous	Lavender Grey	Lavender Grey	Blue	Red	Purple-Blue	Purple-Blue	Yellow-Red	pale rosy buff	Redisposition of acremonium-like fungi in Hypocreales	10.3114/sim.2023.105.02
Nothoacremonium subcylindricum (OA)	Pallid Mouse Gray	Verdigris	Pallid Quaker Drab	Pallid Quaker Drab	Yellow-Red	Blue-Green	Red-Purple	Red-Purple	Yellow-Red	salmon at centre, with a white belt in middle, dirty white at periphery	Redisposition of acremonium-like fungi in Hypocreales	10.3114/sim.2023.105.02
Nothoacremonium subcylindricum (PDA)	Tilleul Buff	Raisin Purple	Pale Vinaceous-Drab	Pale Vinaceous-Drab	Yellow-Red	Red-Purple	Red	Red	Yellow-Red	salmon at centre, creamy white at periphery	Redisposition of acremonium-like fungi in Hypocreales	10.3114/sim.2023.105.02
Nothoacremonium vesiculophorum (PDA)	Pale Grayish Vinaceous	Dull Greenish Black (1)	Pale Grayish Vinaceous	Pale Grayish Vinaceous	Yellow-Red	Blue-Green	Yellow-Red	Yellow-Red	Yellow-Red	pale salmon or dirty white	Redisposition of acremonium-like fungi in Hypocreales	10.3114/sim.2023.105.02
Neoacremonium vitellinum (OA)	Tea Green	Russian Blue	Light Drab	Light Drab	Green-Yellow	Purple-Blue	Yellow-Red	Yellow-Red	Yellow-Red	reverse pale saffron at centre, dirty white at periphery	Redisposition of acremonium-like fungi in Hypocreales	10.3114/sim.2023.105.02
Neoacremonium vitellinum (MEA)	Clay Color	Chapman's Blue	Clay Color	Clay Color	Yellow-Red	Purple-Blue	Yellow-Red	Yellow-Red	Yellow-Red	reverse orange at centre, saffron at periphery	Redisposition of acremonium-like fungi in Hypocreales	10.3114/sim.2023.105.02
Neoacremonium vitellinum (PDA)	Light Vinaceous-Cinnamon	Light Yellowish Olive	Vinaceous Buff	Vinaceous Buff	Yellow-Red	Yellow	Yellow-Red	Yellow-Red	Yellow	reverse pale orange at centre, dirty white at periphery	Redisposition of acremonium-like fungi in Hypocreales	10.3114/sim.2023.105.02
Chrysonectria crystallifera (OA)	Raw Umber	Greenish Glaucous	Burnt Sienna	Burnt Sienna	Yellow-Red	Green	Yellow-Red	Yellow-Red	Yellow	pale luteous to orange	Redisposition of acremonium-like fungi in Hypocreales	10.3114/sim.2023.105.02
Chrysonectria crystallifera (MEA)	Vinaceous-Cinammon	Light Wistaria Blue	Brown Vinaceous	Bay	Yellow-Red	Purple-Blue	Red	Yellow-Red	Red	flesh to pale scarlet	Redisposition of acremonium-like fungi in Hypocreales	10.3114/sim.2023.105.02
Chrysonectria crystallifera (PDA)	Yellow Ocher	Pale Niagra Green	Amber	Wax Yellow	Yellow	Green	Yellow	Yellow	Yellow	luteous to orange	Redisposition of acremonium-like fungi in Hypocreales	10.3114/sim.2023.105.02
Gliomastix musae (OA)	Deep Slate-Olive	Medici Blue	Dark Grayish Olive	Dark Grayish Olive	Green-Yellow	Blue	Yellow	Yellow	Yellow	olivaceous	Redisposition of acremonium-like fungi in Hypocreales	10.3114/sim.2023.105.02
Gliomastix musae (MEA)	Vinaceous Buff	Pale Amaranth Pink	Vinaceous Buff	Vinaceous Buff	Yellow-Red	Purple	Yellow-Red	Yellow-Red	Yellow-Red	salmon, white at periphery	Redisposition of acremonium-like fungi in Hypocreales	10.3114/sim.2023.105.02
Gliomastix musae (PDA)	Dark Grayish Olive	Deep Quaker Drab	Castor Gray	Castor Gray	Yellow	Purple	Blue-Green	Blue-Green	Yellow	olivaceous	Redisposition of acremonium-like fungi in Hypocreales	10.3114/sim.2023.105.02
Paracylindrocarpon aurantiacum	Drab-Gray	Dark Slate Blue	Pale Ecru-Drab	Pale Ecru-Drab	Yellow-Red	Blue	Yellow-Red	Yellow-Red	Yellow-Red	pale fawn	Redisposition of acremonium-like fungi in Hypocreales	10.3114/sim.2023.105.02
Musananaesporium tectonae (MEA)	Rosy Vinaceous	Dark Anthracene Violet	Pale Vinaceous	Pale Vinaceous	Red	Purple	Red	Red	Red	peach	Redisposition of acremonium-like fungi in Hypocreales	10.3114/sim.2023.105.02
Musananaesporium tectonae (PDA)	Pinkish Cinnamon	Peacock Blue	Vinaceous-Cinnamon	Vinaceous-Cinnamon	Yellow-Red	Blue	Yellow-Red	Yellow-Red	Yellow-Red	pale saffron	Redisposition of acremonium-like fungi in Hypocreales	10.3114/sim.2023.105.02
Gossypinidium sporodochiale (OA)	Light Vinaceous-Fawn	Pale Varley's Gray	Pale Olivaceous Grey	Pale Olivaceous Grey	Yellow-Red	Purple-Blue	Yellow	Yellow	Yellow-Red	salmon at centre, white at periphery	Redisposition of acremonium-like fungi in Hypocreales	10.3114/sim.2023.105.02
Gossypinidium sporodochiale (MEA)	Deep Olive-Buff	Eye Blue	Deep Olive-Buff	Deep Olive-Buff	Yellow	Blue	Yellow	Yellow	Yellow-Red	rosy buff at centre, buff at periphery	Redisposition of acremonium-like fungi in Hypocreales	10.3114/sim.2023.105.02
Paragliomastix luzulae (MEA)	Olivaceous Black	Dull Violet Black	Olivaceous Black	Olivaceous Black	Green-Yellow	Purple	Green-Yellow	Green-Yellow	Yellow	olivaceous	Redisposition of acremonium-like fungi in Hypocreales	10.3114/sim.2023.105.02
Paragliomastix rosea (OA)	Olive Gray	Blackish Plumbeous	Slate-Olive	Slate-Olive	Green-Yellow	Purple-Blue	Green-Yellow	Green-Yellow	Yellow	greenish olivaceous	Redisposition of acremonium-like fungi in Hypocreales	10.3114/sim.2023.105.02
Paragliomastix rosea (PDA)	Fuscous	Violaceous Gray	Fuscous	Fuscous	Yellow-Red	Purple	Yellow-Red	Yellow-Red	Yellow-Red	centre olivaceous black, rosy buff to grey olivaceous at periphery	Redisposition of acremonium-like fungi in Hypocreales	10.3114/sim.2023.105.02
Lasionectria castaneicola (MEA)	Light Vinaceous-Fawn	Dark Violet-Slate	Pale Vinaceous	Pale Vinaceous	Yellow-Red	Purple-Blue	Red	Red	Red	brick at centre, orange in middle, white at periphery	Redisposition of acremonium-like fungi in Hypocreales	10.3114/sim.2023.105.02
Lasionectria castaneicola (MEA)	Hay's Russet	Turqouise Green	English Red	Mars Orange	Red	Blue-Green	Yellow-Red	Yellow-Red	Yellow-Red	reverse rust at centre, apricot at periphery	Redisposition of acremonium-like fungi in Hypocreales	10.3114/sim.2023.105.02
Lasionectria castaneicola (PDA)	Ochraceous-Buff	Amethyst Violet	Chamois	Chamois	Yellow-Red	Purple	Yellow	Yellow	Yellow-Red	reverse pale ochreous	Redisposition of acremonium-like fungi in Hypocreales	10.3114/sim.2023.105.02
Lasionectria olida (MEA)	Cinnamon	Lime Green	Cinnamon	Cinnamon	Yellow-Red	Green-Yellow	Yellow-Red	Yellow-Red	Yellow-Red	orange at centre, buff to dirty white at periphery (MEA)	Redisposition of acremonium-like fungi in Hypocreales	10.3114/sim.2023.105.02
Lasionectria olida (PDA)	Avellaneous	Pallid Violet-Blue	Sepia	Sepia	Yellow-Red	Blue	Yellow-Red	Yellow-Red	Yellow-Red	floccose with greyish rose, salmon, rosy buff (PDA)	Redisposition of acremonium-like fungi in Hypocreales	10.3114/sim.2023.105.02
Lasionectria sylvana (MEA)	Pinkish Buff	Deep Dull Bluish Violet 3	Light Pinkish Cinnamon	Light Pinkish Cinnamon	Yellow-Red	Purple	Yellow-Red	Yellow-Red	Yellow	saffron at centre, buff to creamy white at periphery	Redisposition of acremonium-like fungi in Hypocreales	10.3114/sim.2023.105.02
Lasionectria sylvana (PDA)	Light Pinkish Cinnamon	Madder Biolet	Vinaceous-Buff	Vinaceous-Buff	Yellow-Red	Purple	Yellow-Red	Yellow-Red	Yellow	buff	Redisposition of acremonium-like fungi in Hypocreales	10.3114/sim.2023.105.02
Verruciconidia infuscata (OA)	Tea Green	Dark Anthracene Violet	Tea Green	Tea Green	Green-Yellow	Purple	Green-Yellow	Green-Yellow	Yellow	pale olivaceous buff at centre, with dirty white margin	Redisposition of acremonium-like fungi in Hypocreales	10.3114/sim.2023.105.02
Verruciconidia persicina (MEA)	Glaucous-Gray	Light Brownish Vinaceous	Cinerous	Cinerous	Blue	Red	Purple-Blue	Purple-Blue	Yellow-Red	floccose/dusty, salmon at centre, rosy buff at periphery	Redisposition of acremonium-like fungi in Hypocreales	10.3114/sim.2023.105.02
Verruciconidia persicina (PDA)	Light Grayish Olive	Light Glaucous-Blue	Ecru-Drab	Ecru-Drab	Yellow	Blue	Yellow-Red	Yellow-Red	Yellow-Red	dirty white or rosy buff	Redisposition of acremonium-like fungi in Hypocreales	10.3114/sim.2023.105.02
Verruciconidia siccicapita (MEA)	Glaucous-Gray	Fuscous Black	Cinerous	Cinerous	Blue	Red	Purple-Blue	Purple-Blue	Yellow-Red	rosy buff	Redisposition of acremonium-like fungi in Hypocreales	10.3114/sim.2023.105.02
Nectriopsis didymii	Pale Drab-Gray	Pale Russian Blue	Pale Drab-Gray	Pale Drab-Gray	Yellow-Red	Purple-Blue	Yellow-Red	Yellow-Red	Yellow-Red	pale yellow	Revising Clonostachys and allied genera in Bionectriaceae	10.3114/sim.2023.105.03
Mycocitrus synnematus	Pea Green	Light Pinkish Cinnamon	Light Olive-Gray	Light Olive-Gray	Green-Yellow	Yellow-Red	Green-Yellow	Green-Yellow	Green-Yellow	pale yellow	Revising Clonostachys and allied genera in Bionectriaceae	10.3114/sim.2023.105.03
Clonostachys aurantica	Water Green	Dark Anthracene Violet	Greenish Glaucous	Greenish Glaucous	Green-Yellow	Purple	Green-Yellow	Green-Yellow	Yellow-Red	pale yellow	Revising Clonostachys and allied genera in Bionectriaceae	10.3114/sim.2023.105.03
Clonostachys bambusae	Light Olive-Gray	Dark Heliotrope Gray	Mineral Gray	Mineral Gray	Green-Yellow	Purple	Green-Yellow	Green-Yellow	Yellow-Red	pale yellow	Revising Clonostachys and allied genera in Bionectriaceae	10.3114/sim.2023.105.03
Clonostachys flava	Olive-Buff	Pale Pinkish Cinnamon	Olive-Buff	Olive-Buff	Yellow	Yellow-Red	Yellow	Yellow	Yellow-Red	pale yellow	Revising Clonostachys and allied genera in Bionectriaceae	10.3114/sim.2023.105.03
Clonostachys fusca	Greenish Glaucous	Duskt Slate-Blue	Greenish Glaucous	Greenish Glaucous	Green-Yellow	Purple-Blue	Green-Yellow	Green-Yellow	Green-Yellow	pale yellow	Revising Clonostachys and allied genera in Bionectriaceae	10.3114/sim.2023.105.03
Clonostachys hongkongensis	Mineral Gray	Aniline Black	Light Mineral Gray	Light Mineral Gray	Green-Yellow	Red	Green-Yellow	Green-Yellow	Yellow-Red	pale yellow	Revising Clonostachys and allied genera in Bionectriaceae	10.3114/sim.2023.105.03
Clonostachys kunmingensis	Greenish Glaucous	Parula Blue	Oural Green	Oural Green	Green-Yellow	Purple-Blue	Green-Yellow	Green-Yellow	Green-Yellow	pale yellow	Revising Clonostachys and allied genera in Bionectriaceae	10.3114/sim.2023.105.03
Clonostachys longiphialidica	Light Olive-Gray	Salvia Blue	Pale Drab-Gray	Pale Drab-Gray	Green-Yellow	Purple-Blue	Yellow-Red	Yellow-Red	Yellow-Red	white yellowish	Revising Clonostachys and allied genera in Bionectriaceae	10.3114/sim.2023.105.03
Clonostachys palmae	Water Green	Bone Brown	Greenish Glaucous	Greenish Glaucous	Green-Yellow	Yellow-Red	Green-Yellow	Green-Yellow	Green-Yellow	pale yellow, with greenish tinge	Revising Clonostachys and allied genera in Bionectriaceae	10.3114/sim.2023.105.03
Clonostachys vacuolata	Olive-Buff	Magenta	Pale Turtle Green	Pale Turtle Green	Red-Purple	Purple	Green-Yellow	Green-Yellow	Green-Yellow	pale yellow	Revising Clonostachys and allied genera in Bionectriaceae	10.3114/sim.2023.105.03
Coniella africana	Olivaceous Black (2)	Light Glaucous-Blue	Fuscous Black	Fuscous Black	Green-Yellow	Blue	Red	Red	Yellow	olivaceous to brown	Revising the Schizoparmaceae: Coniella and its synonyms Pilidiella and Schizoparme	10.1016/j.simyco.2016.09.001
Coniella erumpens	Fuscous Black	Daphne Red	Fuscous Black	Fuscous Black	Red	Red-Purple	Red	Red	Green-Yellow	olivaceous to black	Revising the Schizoparmaceae: Coniella and its synonyms Pilidiella and Schizoparme	10.1016/j.simyco.2016.09.001
Coniella fusiformis	Indulin Blue	Sepia	Dull Violet Black (2)	Blue-Violet Black	Purple-Blue	Yellow-Red	Purple-Blue	Purple-Blue	Green-Yellow	olivaceous to black	Revising the Schizoparmaceae: Coniella and its synonyms Pilidiella and Schizoparme	10.1016/j.simyco.2016.09.001
Coniella javanica	Dark Ivy Green	Medal Bronze	Iron Grey	Iron Grey	Green-Yellow	Yellow	Green-Yellow	Green-Yellow	Green-Yellow	olivaceous to black	Revising the Schizoparmaceae: Coniella and its synonyms Pilidiella and Schizoparme	10.1016/j.simyco.2016.09.001
Coniella koreana	Dark Madder Blue	Walnut Brown	Dark Neutral Gray	Dark Neutral Gray	Purple-Blue	Yellow-Red	Purple-Blue	Purple-Blue	Green-Yellow	olivaceous to black	Revising the Schizoparmaceae: Coniella and its synonyms Pilidiella and Schizoparme	10.1016/j.simyco.2016.09.001
Coniella lanneae	Dark Olive	Raisin Purple	Olivaceous Black (1)	Dark Olive	Yellow	Red-Purple	Yellow	Yellow	Yellow	olivaceous to dark brown	Revising the Schizoparmaceae: Coniella and its synonyms Pilidiella and Schizoparme	10.1016/j.simyco.2016.09.001
Coniella limoniformis	Blackish Plumbeous	Pale Olivaceous Grey	Blackish Plumbeous	Blackish Plumbeous	Purple-Blue	Yellow	Purple-Blue	Purple-Blue	Green-Yellow	olivaceous to black	Revising the Schizoparmaceae: Coniella and its synonyms Pilidiella and Schizoparme	10.1016/j.simyco.2016.09.001
Coniella malaysiana	Violaceous Black	Fuscous Black	Blackish Plumbeous	Blackish Plumbeous	Purple	Red	Purple-Blue	Purple-Blue	Green-Yellow	olivaceous to black	Revising the Schizoparmaceae: Coniella and its synonyms Pilidiella and Schizoparme	10.1016/j.simyco.2016.09.001
Coniella nicotianae	Light Yellowish Olive	Plumbago Gray	Dark Olive	Dark Olive	Yellow	Purple	Yellow	Yellow	Yellow	olivaceous to dark brown	Revising the Schizoparmaceae: Coniella and its synonyms Pilidiella and Schizoparme	10.1016/j.simyco.2016.09.001
Coniella nigra	Blackish Plumbeous	Dark Delft Blue	Fuscous Black	Fuscous Black	Purple-Blue	Blue	Red	Red	Green-Yellow	olivaceous to black	Revising the Schizoparmaceae: Coniella and its synonyms Pilidiella and Schizoparme	10.1016/j.simyco.2016.09.001
Coniella obovata	Blackish Plumbeous	Brownish Vinaceous	Blackish Plumbeous	Blackish Plumbeous	Purple-Blue	Red	Purple-Blue	Purple-Blue	Red	brown to dark brown	Revising the Schizoparmaceae: Coniella and its synonyms Pilidiella and Schizoparme	10.1016/j.simyco.2016.09.001
Coniella paracastaneicola	Blackish Plumbeous	Pale Ecru-Drab	Blackish Plumbeous	Blackish Plumbeous	Purple-Blue	Yellow-Red	Purple-Blue	Purple-Blue	Green-Yellow	olivaceous to black	Revising the Schizoparmaceae: Coniella and its synonyms Pilidiella and Schizoparme	10.1016/j.simyco.2016.09.001
Coniella pseudostraminea	Dark Olive	Pale Rosolane Purple	Olivaceous Black (3)	Olivaceous Black (3)	Yellow	Red-Purple	Green-Yellow	Green-Yellow	Green-Yellow	olivaceous to black	Revising the Schizoparmaceae: Coniella and its synonyms Pilidiella and Schizoparme	10.1016/j.simyco.2016.09.001
Coniella quercicola	Dusky Slate-Blue	Old Rose	Dusky Violet-Blue (2)	Dusky Violet-Blue (2)	Purple-Blue	Red	Purple-Blue	Purple-Blue	Green-Yellow	olivaceous to black	Revising the Schizoparmaceae: Coniella and its synonyms Pilidiella and Schizoparme	10.1016/j.simyco.2016.09.001
Coniella solicola	Blackish Plumbeous	Empire Green	Leaden Black	Leaden Black	Purple-Blue	Green	Purple-Blue	Purple-Blue	Green-Yellow	olivaceous to black	Revising the Schizoparmaceae: Coniella and its synonyms Pilidiella and Schizoparme	10.1016/j.simyco.2016.09.001
Phaeoacremonium austroafricanum	Olive-Buff	Hay's Lilac	Light Orchraceous-Salmon	Light Orchraceous-Salmon	Yellow-Red	Purple	Yellow-Red	Yellow-Red	Yellow	brownish orange to yellowish white (MEA)	Taxonomy and Pathology of Togninia (Diaporthales) and its Phaeoacremonium Anamorphs	10.3114/SIM.54.1.1
Phaeoacremonium krajdenii	Light Olive-Gray	Schoenfeld's Purple	Light Olive-Gray	Light Olive-Gray	Green-Yellow	Red-Purple	Green-Yellow	Green-Yellow	Yellow	greyish brown (MEA)	Taxonomy and Pathology of Togninia (Diaporthales) and its Phaeoacremonium Anamorphs	10.3114/SIM.54.1.1
Phaeoacremonium aleophilum	Deep Olive Buff	Pale Grayish Violet-Blue	Pale Pinkish Cinnamon	Pale Pinkish Cinnamon	Yellow	Purple-Blue	Yellow-Red	Yellow-Red	Yellow	pale yellow or gray (MEA)	Taxonomy and Pathology of Togninia (Diaporthales) and its Phaeoacremonium Anamorphs	10.3114/SIM.54.1.1
Phaeoacremonium parasitcum	Avellaneous	Yvette Violet	Deep Olive-Buff	Deep Olive-Buff	Yellow-Red	Purple	Yellow	Yellow	Yellow-Red	olive brown to greyish beige (MEA)	Taxonomy and Pathology of Togninia (Diaporthales) and its Phaeoacremonium Anamorphs	10.3114/SIM.54.1.1
Phaeoacremonium rubrigenum	Light Russet-Vinaceous	Medici Blue	Pale Brownish Drab	Pale Brownish Drab	Red	Blue	Red	Red	Red-Purple	greyish ruby to greyish rose (MEA)	Taxonomy and Pathology of Togninia (Diaporthales) and its Phaeoacremonium Anamorphs	10.3114/SIM.54.1.1
Phaeoacremonium viticola	Light Vinaceous-Fawn	Dusky Yellowish Green	Vinaceous-Buff	Vinaceous-Buff	Yellow-Red	Green	Yellow-Red	Yellow-Red	Red	brownish grey with greyish Red(MEA)	Taxonomy and Pathology of Togninia (Diaporthales) and its Phaeoacremonium Anamorphs	10.3114/SIM.54.1.1
Phaeoacremonium alvesii	Wood Brown	Verbana Violet	Light Cinnamon-Drab	Light Cinnamon-Drab	Yellow-Red	Purple	Yellow-Red	Yellow-Red	Yellow-Red	brownish grey to orange grey (MEA)	Taxonomy and Pathology of Togninia (Diaporthales) and its Phaeoacremonium Anamorphs	10.3114/SIM.54.1.1
Phaeoacremonium griseorubrum	Light Russet-Vinaceous	Sky Blue	Ocher Red	Ocher Red	Red	Blue	Red	Red	Red-Purple	greyish ruby (MEA)	Taxonomy and Pathology of Togninia (Diaporthales) and its Phaeoacremonium Anamorphs	10.3114/SIM.54.1.1
Phaeoacremonium inflatipes	Mouse Grey	Dull Greenish Black (2)	Mouse Grey	Mouse Grey	Yellow-Red	Green-Yellow	Yellow-Red	Yellow-Red	Yellow-Red	orange grey or brownish grey (MEA)	Taxonomy and Pathology of Togninia (Diaporthales) and its Phaeoacremonium Anamorphs	10.3114/SIM.54.1.1
Phaeoacremonium iranianum	Light Drab	Dark Medici Blue	Drab Gray	Drab Gray	Yellow-Red	Blue	Yellow-Red	Yellow-Red	Yellow-Red	greyish brown to greyish orange (MEA)	Taxonomy and Pathology of Togninia (Diaporthales) and its Phaeoacremonium Anamorphs	10.3114/SIM.54.1.1
Phaeoacremonium scolyti	Light Russet-Vinaceous	Citron Yellow	Light Brownish Drab	Light Brownish Drab	Red	Yellow	Red	Red	Red	rose (MEA)	Taxonomy and Pathology of Togninia (Diaporthales) and its Phaeoacremonium Anamorphs	10.3114/SIM.54.1.1
Phaeoacremonium sphinctophorum	Mummy Brown	Primrose	Mummy Brown	Mummy Brown	Yellow-Red	Yellow	Yellow-Red	Yellow-Red	Yellow-Red	brown or orange grey (MEA)	Taxonomy and Pathology of Togninia (Diaporthales) and its Phaeoacremonium Anamorphs	10.3114/SIM.54.1.1
Phaeoacremonium subulatum	Light Yellowish Olive	Light Wistaria Blue	Dark Olive-Buff	Dark Olive-Buff	Yellow	Purple-Blue	Yellow	Yellow	Yellow	pale brown to orange white (MEA)	Taxonomy and Pathology of Togninia (Diaporthales) and its Phaeoacremonium Anamorphs	10.3114/SIM.54.1.1
Phaeoacremonium tardicrescens	Drab	Slate-Blue	Greyish Sepia	Greyish Sepia	Yellow-Red	Purple-Blue	Yellow-Red	Yellow-Red	Yellow-Red	pale olive brown (MEA)	Taxonomy and Pathology of Togninia (Diaporthales) and its Phaeoacremonium Anamorphs	10.3114/SIM.54.1.1
Phaeoacremonium venezuelense	Avellaneous	Yvette Violet	Light Drab	Light Drab	Yellow-Red	Purple	Yellow-Red	Yellow-Red	Yellow-Red	brownish orange to orange-grey (MEA)	Taxonomy and Pathology of Togninia (Diaporthales) and its Phaeoacremonium Anamorphs	10.3114/SIM.54.1.1
Superstratomyces albomucosus (MEA)	Iron Gray	Lilac-Gray	Dusky Green-Gray	Dusky Green-Gray	Yellow	Purple	Blue-Green	Blue-Green	Blue	olive to grey-green or light grey-green (MEA)	Wood staining fungi revealed taxonomic novelties in Pezizomycotina: New order Superstratomycetales and new species Cyanodermella oleoligni	10.1016/j.simyco.2016.11.008
Superstratomyces albomucosus (OA)	Greenish Black	Neutral Gray	Greenish Black	Greenish Black	Blue-Green	Purple-Blue	Blue-Green	Blue-Green	Green	olive to grey-green or light grey-green (OA)	Wood staining fungi revealed taxonomic novelties in Pezizomycotina: New order Superstratomycetales and new species Cyanodermella oleoligni	10.1016/j.simyco.2016.11.008
Superstratomyces albomucosus (PDA)	Light Drab	Pale Grayish Blue-Violet	Olivaceous Grey	Olivaceous Grey	Yellow-Red	Purple-Blue	Yellow	Yellow	Red	light grey (PDA)	Wood staining fungi revealed taxonomic novelties in Pezizomycotina: New order Superstratomycetales and new species Cyanodermella oleoligni	10.1016/j.simyco.2016.11.008
Superstratomyces flavomucosus (MEA)	Iron Gray	Blackish Brown 2	Dark Mouse Gray	Dark Mouse Gray	Yellow	Red	Yellow-Red	Yellow-Red	Yellow	olive to grey green	Wood staining fungi revealed taxonomic novelties in Pezizomycotina: New order Superstratomycetales and new species Cyanodermella oleoligni	10.1016/j.simyco.2016.11.008
Superstratomyces flavomucosus (OA)	Light Olive-Gray	Deep Varley's Gray	Mineral Gray	Mineral Gray	Green-Yellow	Purple-Blue	Green-Yellow	Green-Yellow	Green-Yellow	olive to grey green	Wood staining fungi revealed taxonomic novelties in Pezizomycotina: New order Superstratomycetales and new species Cyanodermella oleoligni	10.1016/j.simyco.2016.11.008
Superstratomyces flavomucosus (PDA)	Olive-Buff	Endive Blue	Tilleul Buff	Tilleul Buff	Yellow	Purple-Blue	Yellow-Red	Yellow-Red	Yellow	light grey	Wood staining fungi revealed taxonomic novelties in Pezizomycotina: New order Superstratomycetales and new species Cyanodermella oleoligni	10.1016/j.simyco.2016.11.008
Superstratomyces atroviridis (MEA)	Iron Gray	Light Quaker Drab	Slate Color	Slate Color	Yellow	Red-Purple	Purple-Blue	Purple-Blue	Purple	dark olive to grey green	Wood staining fungi revealed taxonomic novelties in Pezizomycotina: New order Superstratomycetales and new species Cyanodermella oleoligni	10.1016/j.simyco.2016.11.008
Superstratomyces atroviridis (OA)	Iron Grey	Blue-Violet Black	Iron Grey	Iron Grey	Green-Yellow	Purple-Blue	Green-Yellow	Green-Yellow	Green-Yellow	dark green	Wood staining fungi revealed taxonomic novelties in Pezizomycotina: New order Superstratomycetales and new species Cyanodermella oleoligni	10.1016/j.simyco.2016.11.008
Superstratomyces atroviridis (PDA)	Dark Grayish Olive	Saccardo's Slate	Deep Mouse Gray	Deep Mouse Gray	Yellow	Blue	Yellow-Red	Yellow-Red	Yellow	dark green to grey brown	Wood staining fungi revealed taxonomic novelties in Pezizomycotina: New order Superstratomycetales and new species Cyanodermella oleoligni	10.1016/j.simyco.2016.11.008
Cyanodermella oleoligni (MEA)	Olivaceous Black (1)	Gnaphalium Green	Iron Grey	Iron Grey	Yellow	Blue-Green	Green-Yellow	Green-Yellow	Red	greenish white	Wood staining fungi revealed taxonomic novelties in Pezizomycotina: New order Superstratomycetales and new species Cyanodermella oleoligni	10.1016/j.simyco.2016.11.008
Cyanodermella oleoligni (OA)	Pea Green	Schoenfeld's Purple	Mineral Gray	Mineral Gray	Green-Yellow	Red-Purple	Green-Yellow	Green-Yellow	Green	green to dark green	Wood staining fungi revealed taxonomic novelties in Pezizomycotina: New order Superstratomycetales and new species Cyanodermella oleoligni	10.1016/j.simyco.2016.11.008
Cyanodermella oleoligni (PDA)	Smoke Grey	Pallid Purplish Gray	Smoke Grey	Smoke Grey	Yellow	Purple	Yellow	Yellow	Yellow	olive green	Wood staining fungi revealed taxonomic novelties in Pezizomycotina: New order Superstratomycetales and new species Cyanodermella oleoligni	10.1016/j.simyco.2016.11.008
Readeriella brunneotingens	Aniline Black	Dark Vinaceous-Gray	Fuscous Black	Fuscous Black	Red	Purple	Red	Red	Red	dark brown	Mycosphaerella is polyphyletic	10.3114/sim.2007.58.01
Verrucocladosporium dirinae	Cinnamon	Litho Purple	Cinnamon	Cinnamon	Yellow-Red	Purple	Yellow-Red	Yellow-Red	Yellow	grey-olivaceous	Delimiting Cladosporium from morphologically similar genera	10.3114/sim.2007.58.02
Verruconis thailandica	Dark Olive	Pallid Vinaceous-Drab	Olivaceous Black (1)	Olivaceous Black (1)	Yellow	Red	Yellow	Yellow	Green-Yellow	olivaceous with ochreous diffusible pigment	The Genera of Fungi - G6: Arthrographis, Kramasamuha, Melnikomyces, Thysanorea, and Verruconis	10.3114/fuse.2020.06.01

## Sheet: 4
	Color Name				Hue Group				Literature Source
	CIELAB		RGB		CIELAB		RGB		Hue Group	Color Description	Journal Title	DOI/ISSN
	Euclidean	Chi-square	Euclidean	Chi-square	Euclidean	Chi-square	Euclidean	Chi-square
Neocosmospora acutispora	Olivaceous Buff	Fuscous	Olive-Buff	Olive-Buff	Yellow	Yellow-Red	Yellow	Yellow	Yellow	sulphur yellow to pale luteous (PDA)	Back to the roots: a reappraisal of Neocosmospora	10.3767/persoonia.2019.43.04
Neocosmospora acutispora	Straw Yellow	Campanula Blue	Massicot Yellow	Massicot Yellow	Yellow	Purple-Blue	Yellow	Yellow	Yellow	sulphur yellow to amber (OA)	Back to the roots: a reappraisal of Neocosmospora	10.3767/persoonia.2019.43.04
Neocosmospora ampla	Buff	Deep Dull Violet Blue	Straw	Straw	Yellow	Purple-Blue	Yellow	Yellow	Yellow	straw to pale luteous (PDA)	Back to the roots: a reappraisal of Neocosmospora	10.3767/persoonia.2019.43.04
Neocosmospora ampla	Ivory Yellow	Hay's Lilac	Marguerite Yellow	Marguerite Yellow	Yellow	Purple	Yellow	Yellow	Yellow	cream to buff (OA)	Back to the roots: a reappraisal of Neocosmospora	10.3767/persoonia.2019.43.04
Neocosmospora bataticola	Fulvous	Amethyst Violet	Mars Orange	Mars Orange	Yellow-Red	Purple	Yellow-Red	Yellow-Red	Yellow-Red	pale luteous, sienna, saffron, orange to Red(PDA)	Back to the roots: a reappraisal of Neocosmospora	10.3767/persoonia.2019.43.04
Neocosmospora bataticola	Vinaceous-Fawn	Hellebore Green	Vinaceous-Fawn	Vinaceous-Fawn	Yellow-Red	Green-Yellow	Yellow-Red	Yellow-Red	Yellow-Red	cream, scarlet to rust (OA)	Back to the roots: a reappraisal of Neocosmospora	10.3767/persoonia.2019.43.04
Neocosmospora borneensis	Deep Olive-Buff	Deep Orient Blue	Vinaceous Buff	Vinaceous Buff	Yellow	Purple-Blue	Yellow-Red	Yellow-Red	Yellow-Red	pale luteous to ochreous (PDA)	Back to the roots: a reappraisal of Neocosmospora	10.3767/persoonia.2019.43.04
Neocosmospora borneensis	Vinaceous Buff	Dull Blue-Green Black	Vinaceous Buff	Vinaceous Buff	Yellow-Red	Blue	Yellow-Red	Yellow-Red	Yellow-Red	flesh to pale salmon (OA)	Back to the roots: a reappraisal of Neocosmospora	10.3767/persoonia.2019.43.04
Neocosmospora bostrycoides	Olivaceous Buff	Patent Blue	Glass Green	Glass Green	Yellow	Blue	Green-Yellow	Green-Yellow	Yellow	straw, buff to pale luteous (PDA)	Back to the roots: a reappraisal of Neocosmospora	10.3767/persoonia.2019.43.04
Neocosmospora bostrycoides	Pale Turtle Green	Pallid Violet-Blue	Pale Turtle Green	Pale Turtle Green	Green-Yellow	Purple-Blue	Green-Yellow	Green-Yellow	Yellow	white to pale straw (OA)	Back to the roots: a reappraisal of Neocosmospora	10.3767/persoonia.2019.43.04
Neocosmospora brevicona	Olive-Buff	Liseran Purple	Olive-Buff	Olive-Buff	Yellow	Red-Purple	Yellow	Yellow	Yellow	white, pale luteous to primrose (PDA)	Back to the roots: a reappraisal of Neocosmospora	10.3767/persoonia.2019.43.04
Neocosmospora brevicona	Marguerite Yellow	Bradley's Blue	Pale Olive-Buff	Pale Olive-Buff	Yellow	Blue	Yellow	Yellow	Yellow-Red	white, buff to primrose (OA)	Back to the roots: a reappraisal of Neocosmospora	10.3767/persoonia.2019.43.04
Neocosmospora brevis	Light Vinaceous Cinnamon	Italian Blue	Honey	Honey	Yellow-Red	Blue	Yellow	Yellow	Yellow-Red	orange to saffron with straw to pale luteous periphery (PDA)	Back to the roots: a reappraisal of Neocosmospora	10.3767/persoonia.2019.43.04
Neocosmospora brevis	Ochraceous-Tawny	Dark Bluish Glaucous	Honey Yellow	Honey Yellow	Yellow-Red	Green	Yellow	Yellow	Yellow-Red	reverse orange, luteous to amber (PDA)	Back to the roots: a reappraisal of Neocosmospora	10.3767/persoonia.2019.43.04
Neocosmospora brevis	Olivaceous Buff	Flax Blue	Primrose	Primrose	Yellow	Purple-Blue	Yellow	Yellow	Yellow	white, straw to buff (OA)	Back to the roots: a reappraisal of Neocosmospora	10.3767/persoonia.2019.43.04
Neocosmospora crassa	Pale Turtle Green	Madder Biolet	Pale Turtle Green	Pale Turtle Green	Green-Yellow	Purple	Green-Yellow	Green-Yellow	Yellow	white, straw to buff (PDA)	Back to the roots: a reappraisal of Neocosmospora	10.3767/persoonia.2019.43.04
Neocosmospora crassa	Cream Color	Berlin Blue	Naphthalene Yellow	Naphthalene Yellow	Yellow	Purple-Blue	Yellow	Yellow	Yellow	cream, pale luteous to buff (OA)	Back to the roots: a reappraisal of Neocosmospora	10.3767/persoonia.2019.43.04
Neocosmospora cryptoseptata	Olive-Buff	Lilac	Olive-Buff	Olive-Buff	Yellow	Purple	Yellow	Yellow	Yellow-Red	straw, pale luteous to pale ochreous (PDA)	Back to the roots: a reappraisal of Neocosmospora	10.3767/persoonia.2019.43.04
Neocosmospora cryptoseptata	Olive-Buff	Gobelin Blue	Olive-Buff	Olive-Buff	Yellow	Blue	Yellow	Yellow	Yellow-Red	pale luteous to pale sienna (OA)	Back to the roots: a reappraisal of Neocosmospora	10.3767/persoonia.2019.43.04
Neocosmospora cucurbitae	Deep Olive-Buff	Indulin Blue	Water Green	Water Green	Yellow	Purple-Blue	Green-Yellow	Green-Yellow	Yellow	straw to pale luteous (PDA)	Back to the roots: a reappraisal of Neocosmospora	10.3767/persoonia.2019.43.04
Neocosmospora cucurbitae	Seafoam Green	Patent Blue	Seafoam Green	Seafoam Green	Green-Yellow	Blue	Green-Yellow	Green-Yellow	Yellow	white to straw (OA)	Back to the roots: a reappraisal of Neocosmospora	10.3767/persoonia.2019.43.04
Neocosmospora diminuta	Olivaceous Buff	Italian Blue	Avellaneous	Vinaceous-Cinnamon	Yellow	Blue	Yellow-Red	Yellow-Red	Yellow-Red	luteous to ochreous (PDA)	Back to the roots: a reappraisal of Neocosmospora	10.3767/persoonia.2019.43.04
Neocosmospora diminuta	Rosy Buff	Greenish Glausous-Blue	Salmon-Buff	Salmon-Buff	Yellow-Red	Blue-Green	Yellow-Red	Yellow-Red	Yellow-Red	salmon to flesh with abundant white mycelium at centre (OA)	Back to the roots: a reappraisal of Neocosmospora	10.3767/persoonia.2019.43.04
Neocosmospora elegans	Pale Turtle Green	Light Columbia Blue	Pale Turtle Green	Pale Turtle Green	Green-Yellow	Purple-Blue	Green-Yellow	Green-Yellow	Yellow	straw to pale luteous (PDA)	Back to the roots: a reappraisal of Neocosmospora	10.3767/persoonia.2019.43.04
Neocosmospora elegans	Pale Turtle Green	Pale Mauve	Olive-Buff	Olive-Buff	Green-Yellow	Purple	Yellow	Yellow	Yellow	straw to pale buff (OA)	Back to the roots: a reappraisal of Neocosmospora	10.3767/persoonia.2019.43.04
Neocosmospora ferruginea	Sanford's Brown	Light Phlox Purple	Hazel	Sanford's Brown	Yellow-Red	Purple	Yellow-Red	Yellow-Red	Yellow-Red	sienna, rust to brick (PDA)	Back to the roots: a reappraisal of Neocosmospora	10.3767/persoonia.2019.43.04
Neocosmospora ferruginea	Light Pinkish Cinnamon	Lily Green	Pale Cinnamon-Pink	Pale Cinnamon-Pink	Yellow-Red	Green	Yellow-Red	Yellow-Red	Yellow-Red	peach to rosy buff (OA)	Back to the roots: a reappraisal of Neocosmospora	10.3767/persoonia.2019.43.04
Neocosmospora hypothenemi	Vinaceous Buff	Ethyl Green	Pale Grayish Vinaceous	Pale Grayish Vinaceous	Yellow-Red	Blue-Green	Yellow-Red	Yellow-Red	Yellow-Red	pale luteous to saffron (PDA)	Back to the roots: a reappraisal of Neocosmospora	10.3767/persoonia.2019.43.04
Neocosmospora hypothenemi	Vinaceous Buff	Indulin Blue	Olive-Buff	Olive-Buff	Yellow-Red	Purple-Blue	Yellow	Yellow	Yellow-Red	white to pale ochreous (OA)	Back to the roots: a reappraisal of Neocosmospora	10.3767/persoonia.2019.43.04
Neocosmospora ipomoeae	Snuff Brown	Squill Blue	Prout's Brown	Prout's Brown	Yellow-Red	Blue	Yellow-Red	Yellow-Red	Yellow-Red	pale luteous, saffron to sienna (PDA)	Back to the roots: a reappraisal of Neocosmospora	10.3767/persoonia.2019.43.04
Neocosmospora ipomoeae	Light Ochraceous-Buff	Light Cerulean Blue	Pinkish Buff	Pinkish Buff	Yellow-Red	Blue	Yellow-Red	Yellow-Red	Yellow	cream to buff (OA)	Back to the roots: a reappraisal of Neocosmospora	10.3767/persoonia.2019.43.04
Neocosmospora liriodendri	Pale Fluorite Green	Dark Plumbago Slate	Pale Olive-Buff	Pale Olive-Buff	Green-Yellow	Purple	Yellow	Yellow	Yellow	straw to primrose (PDA)	Back to the roots: a reappraisal of Neocosmospora	10.3767/persoonia.2019.43.04
Neocosmospora longissima	Wood Brown	Lavender	Buffy Brown	Buffy Brown	Yellow-Red	Purple	Yellow-Red	Yellow-Red	Yellow-Red	sienna, umber to rust (PDA)	Back to the roots: a reappraisal of Neocosmospora	10.3767/persoonia.2019.43.04
Neocosmospora longissima	Olive-Buff	Orient Blue	Olive-Buff	Olive-Buff	Yellow	Purple-Blue	Yellow	Yellow	Yellow	buff (OA)	Back to the roots: a reappraisal of Neocosmospora	10.3767/persoonia.2019.43.04
Neocosmospora mori	Deep Olive-Buff	Slate-Blue	Olive-Buff	Olive-Buff	Yellow	Purple-Blue	Yellow	Yellow	Yellow	white to pale luteous (PDA)	Back to the roots: a reappraisal of Neocosmospora	10.3767/persoonia.2019.43.04
Neocosmospora nirenbergiana	Marguerite Yellow	Prune Purple	Marguerite Yellow	Marguerite Yellow	Yellow	Purple	Yellow	Yellow	Yellow	straw, sulphur Yellowto pale luteous (PDA)	Back to the roots: a reappraisal of Neocosmospora	10.3767/persoonia.2019.43.04
Neocosmospora nirenbergiana	Vinaceous-Fawn	Capri Blue	Vinaceous-Buff	Vinaceous-Buff	Yellow-Red	Blue	Yellow-Red	Yellow-Red	Yellow-Red	straw, sulphur Yellowto pale luteous, becoming scarlet, Redto rust (OA)	Back to the roots: a reappraisal of Neocosmospora	10.3767/persoonia.2019.43.04
Neocosmospora oblonga	Ivory Yellow	Dusky Green-Blue (2)	Yellowish White	Yellowish White	Yellow	Blue	Yellow	Yellow	Yellow	white to pale straw (PDA)	Back to the roots: a reappraisal of Neocosmospora	10.3767/persoonia.2019.43.04
Neocosmospora paraeumartii	Greenish White	Pale Aniline Lilac	Yellowish White	Yellowish White	Yellow	Purple	Yellow	Yellow	Yellow	white, pale luteous to luteous at centre (PDA)	Back to the roots: a reappraisal of Neocosmospora	10.3767/persoonia.2019.43.04
Neocosmospora paraeumartii	Olive-Buff	Light Forget-me-not Blue	Water Green	Water Green	Yellow	Purple-Blue	Green-Yellow	Green-Yellow	Yellow	straw to buff (OA)	Back to the roots: a reappraisal of Neocosmospora	10.3767/persoonia.2019.43.04
Neocosmospora parceramosa	Pale Olive-Buff	Burn Blue	Pale Olive-Buff	Pale Olive-Buff	Yellow	Purple-Blue	Yellow	Yellow	Yellow	white to pale straw (PDA)	Back to the roots: a reappraisal of Neocosmospora	10.3767/persoonia.2019.43.04
Neocosmospora piperis	Vinaceous-Buff	Pale Forget-me-not Blue	Vinaceous-Buff	Vinaceous-Buff	Yellow-Red	Purple-Blue	Yellow-Red	Yellow-Red	Yellow-Red	saffron to pale rose, pale luteous to ochreous at periphery (PDA)	Back to the roots: a reappraisal of Neocosmospora	10.3767/persoonia.2019.43.04
Neocosmospora piperis	Buff-Pink	Dark Dull Yellow-Green	Buff-Pink	Buff-Pink	Yellow-Red	Green-Yellow	Yellow-Red	Yellow-Red	Yellow-Red	peach, pale rose to pale scarlet (OA)	Back to the roots: a reappraisal of Neocosmospora	10.3767/persoonia.2019.43.04
Neocosmospora protoensiformis	Olive-Buff	Dark Plumbeous	Olive-Buff	Olive-Buff	Yellow	Purple-Blue	Yellow	Yellow	Yellow-Red	pale luteous to pale brick (PDA)	Back to the roots: a reappraisal of Neocosmospora	10.3767/persoonia.2019.43.04
Neocosmospora protoensiformis	Deep Olive-Buff	Urania Blue	Vinaceous-Buff	Vinaceous-Buff	Yellow	Purple-Blue	Yellow-Red	Yellow-Red	Yellow	pale buff (OA)	Back to the roots: a reappraisal of Neocosmospora	10.3767/persoonia.2019.43.04
Neocosmospora pseudoradicicola	Deep Olive-Buff	Light Tyrian Blue	Olive-Buff	Olive-Buff	Yellow	Purple-Blue	Yellow	Yellow	Yellow-Red	pale luteous to pale brick (OA)	Back to the roots: a reappraisal of Neocosmospora	10.3767/persoonia.2019.43.04
Neocosmospora pseudotonkinensis	Olivaceous Buff	Rose Purple	Deep Chrysolite Green	Chrysolite Green	Yellow	Purple	Green-Yellow	Green-Yellow	Yellow-Red	pale luteous to ochreous (PDA)	Back to the roots: a reappraisal of Neocosmospora	10.3767/persoonia.2019.43.04
Neocosmospora pseudotonkinensis	Olivaceous Buff	Light Dull Bluish Violet	Olive-Buff	Olive-Buff	Yellow	Purple-Blue	Yellow	Yellow	Yellow	white, cream to pale buff (OA)	Back to the roots: a reappraisal of Neocosmospora	10.3767/persoonia.2019.43.04
Neocosmospora quercicola	Olivaceous Buff	Alizarine Blue	Dark Olive-Buff	Dark Olive-Buff	Yellow	Purple-Blue	Yellow	Yellow	Yellow	straw, sulphur Yellowto pale luteous (PDA)	Back to the roots: a reappraisal of Neocosmospora	10.3767/persoonia.2019.43.04
Neocosmospora quercicola	Ivory Yellow	Dull Bluish Violet (3)	Pale-Ochraceous-Salmon	Pale-Ochraceous-Salmon	Yellow	Purple-Blue	Yellow-Red	Yellow-Red	Yellow-Red	white, salmon to pale saffron (OA)	Back to the roots: a reappraisal of Neocosmospora	10.3767/persoonia.2019.43.04
Neocosmospora regularis	Olivaceous Buff	Pale Amparo Purple	Avellaneous	Avellaneous	Yellow	Purple	Yellow-Red	Yellow-Red	Yellow	straw, luteous, sienna, pale grey-Greento olivaceous buff (PDA)	Back to the roots: a reappraisal of Neocosmospora	10.3767/persoonia.2019.43.04
Neocosmospora regularis	Rosy Buff	Dusky Violet Blue (1)	Rosy Buff	Rosy Buff	Yellow-Red	Purple-Blue	Yellow-Red	Yellow-Red	Yellow-Red	pale saffron to brick or olivaceous buff to Greenolivaceous (OA)	Back to the roots: a reappraisal of Neocosmospora	10.3767/persoonia.2019.43.04
Neocosmospora robusta	Deep Olive-Buff	Light Plumbago Gray	Olivaceous Buff	Olivaceous Buff	Yellow	Purple	Yellow	Yellow	Yellow	straw to pale luteous, pale sienna at centre (PDA)	Back to the roots: a reappraisal of Neocosmospora	10.3767/persoonia.2019.43.04
Neocosmospora robusta	Olivaceous Buff	Acetin Blue	Olive-Buff	Olive-Buff	Yellow	Purple-Blue	Yellow	Yellow	Yellow	straw to sulphur Yellow(OA)	Back to the roots: a reappraisal of Neocosmospora	10.3767/persoonia.2019.43.04
Neocosmospora samuelsii	Deep Olive-Buff	Madder Biolet	Olive-Buff	Olive-Buff	Yellow	Purple	Yellow	Yellow	Yellow	straw to pale luteous (PDA)	Back to the roots: a reappraisal of Neocosmospora	10.3767/persoonia.2019.43.04
Neocosmospora samuelsii	Olivaceous Buff	Light Mauve	Olive-Buff	Olive-Buff	Yellow	Purple	Yellow	Yellow	Yellow	ochreous to buff, pale luteous to luteous at centre (OA)	Back to the roots: a reappraisal of Neocosmospora	10.3767/persoonia.2019.43.04
Neocosmospora silvicola	Antique-Brown	Deep Cadet Blue	Dresden Brown	Dresden Brown	Yellow-Red	Purple-Blue	Yellow-Red	Yellow-Red	Yellow-Red	luteous, orange to scarlet or ochreous, blue-Greento pale citrine (PDA)	Back to the roots: a reappraisal of Neocosmospora	10.3767/persoonia.2019.43.04
Neocosmospora silvicola	Dark Olive-Buff	Deep Dull Violet Blue	Vinaceous-Fawn	Vinaceous-Fawn	Yellow	Purple-Blue	Yellow-Red	Yellow-Red	Yellow-Red	pale orange, pale scarlet to pale citrine (OA)	Back to the roots: a reappraisal of Neocosmospora	10.3767/persoonia.2019.43.04
Neocosmospora spathulata	Japan Rose	Acetin Blue	Onion-skin Pink	Vinaceous-Cinnamon	Yellow-Red	Purple-Blue	Yellow-Red	Yellow-Red	Red	peach, scarlet to coral (PDA)	Back to the roots: a reappraisal of Neocosmospora	10.3767/persoonia.2019.43.04
Neocosmospora spathulata	Avellaneous	Deep Dull Bluish Violet 3	Vinaceous-Fawn	Vinaceous-Fawn	Yellow-Red	Purple	Yellow-Red	Yellow-Red	Yellow-Red	salmon, apricot to umber (OA)	Back to the roots: a reappraisal of Neocosmospora	10.3767/persoonia.2019.43.04
Helminthosporium austriacum (pg9)	Dark Citrine	Italian Blue	Dark Citrine	Dark Citrine	Yellow	Blue	Yellow	Yellow	Yellow	yellow-green, turning dull yellowish brown (CMD)	Corynespora, Exosporium and Helminthosporium revisited - New species and generic reclassification	10.1016/j.simyco.2017.05.001
Helminthosporium austriacum (pg9)	Ochreous	Spectrum Violet	Yellow Ocher	Yellow Ocher	Yellow-Red	Purple-Blue	Yellow	Yellow	Yellow	orange, centre whitish to pale greenish (MEA)	Corynespora, Exosporium and Helminthosporium revisited - New species and generic reclassification	10.1016/j.simyco.2017.05.001
Helminthosporium caespitosum	Light Olive-Gray	Light Heliotrope-Gray	Dawn-Grey	Dawn-Grey	Green-Yellow	Purple	Blue-Green	Blue-Green	Green	white turning dull brownish (CMD)	Corynespora, Exosporium and Helminthosporium revisited - New species and generic reclassification	10.1016/j.simyco.2017.05.001
Helminthosporium caespitosum	Pale Smoke Gray	Schoenfeld's Purple	Pale Grayish Vinaceous	Pale Grayish Vinaceous	Yellow	Red-Purple	Yellow-Red	Yellow-Red	Red	white dense flat mat of aerial hyphae, reverse yellowish (MEA)	Corynespora, Exosporium and Helminthosporium revisited - New species and generic reclassification	10.1016/j.simyco.2017.05.001
Helminthosporium juglandinum	Olive Gray	Pale Luteous	Olivaceous Grey	Olivaceous Grey	Green-Yellow	Yellow	Yellow	Yellow	Yellow	brown (CMD)	Corynespora, Exosporium and Helminthosporium revisited - New species and generic reclassification	10.1016/j.simyco.2017.05.001
Helminthosporium juglandinum	Light Orchraceous-Salmon	Dark Dull Bluish Violet 2	Pale Pinkish Cinnamon	Pale Pinkish Cinnamon	Yellow-Red	Purple-Blue	Yellow-Red	Yellow-Red	Yellow-Red	reddish brown (MEA)	Corynespora, Exosporium and Helminthosporium revisited - New species and generic reclassification	10.1016/j.simyco.2017.05.001
Helminthosporium microsorum	Water Green	Pallid Grayish Violet-Blue	Water Green	Water Green	Green-Yellow	Purple-Blue	Green-Yellow	Green-Yellow	Yellow	pale yellowish (CMD)	Corynespora, Exosporium and Helminthosporium revisited - New species and generic reclassification	10.1016/j.simyco.2017.05.001
Helminthosporium microsorum	Olive-Buff	Alice Blue	Olive-Buff	Olive-Buff	Yellow	Blue	Yellow	Yellow	Yellow-Red	pale yellowish (MEA)	Corynespora, Exosporium and Helminthosporium revisited - New species and generic reclassification	10.1016/j.simyco.2017.05.001
Helminthosporium quercinum	Hathi Gray	Drab Gray	Pale Neutral Gray	Pale Neutral Gray	Blue-Green	Yellow-Red	Purple-Blue	Purple-Blue	Yellow-Red	dull greyish (CMD)	Corynespora, Exosporium and Helminthosporium revisited - New species and generic reclassification	10.1016/j.simyco.2017.05.001
Helminthosporium quercinum	Pale Smoke Gray	Pale Aniline Lilac	Pallid Vinaceous Drab	Pallid Vinaceous Drab	Yellow	Purple	Red	Red	Red	light brown (MEA)	Corynespora, Exosporium and Helminthosporium revisited - New species and generic reclassification	10.1016/j.simyco.2017.05.001
Helminthosporium tiliae	Dark Olive	Russian Blue	Dark Olive	Dark Olive	Yellow	Purple-Blue	Yellow	Yellow	Red	dull grey-brown (CMD)	Corynespora, Exosporium and Helminthosporium revisited - New species and generic reclassification	10.1016/j.simyco.2017.05.001
Helminthosporium tiliae	Deep Olive-Buff	Deep Dutch Blue	Olive-Buff	Olive-Buff	Yellow	Purple-Blue	Yellow	Yellow	Yellow	silver gray (MEA)	Corynespora, Exosporium and Helminthosporium revisited - New species and generic reclassification	10.1016/j.simyco.2017.05.001
Helminthosporium velutinum	Dark Grayish Olive	Lumiere Blue	Dark Grayish Olive	Dark Grayish Olive	Yellow	Blue	Yellow	Yellow	Green	brown with Yellowtint or olivaceous (CMD)	Corynespora, Exosporium and Helminthosporium revisited - New species and generic reclassification	10.1016/j.simyco.2017.05.001
Helminthosporium velutinum	Smoke Gray	Pale Rosolane Purple	Pale Drab-Gray	Pale Drab-Gray	Yellow	Red-Purple	Yellow-Red	Yellow-Red	Yellow	grey (MEA)	Corynespora, Exosporium and Helminthosporium revisited - New species and generic reclassification	10.1016/j.simyco.2017.05.001
Allophoma oligotrophica (OA)	Pale Mouse Gray	Deep Quaker Drab	Pale Mouse Gray	Pale Mouse Gray	Yellow-Red	Purple	Yellow-Red	Yellow-Red	Yellow	white to pale olivaceous (OA)	Didymellaceae revisited	10.1016/j.simyco.2017.06.002
Allophoma oligotrophica (MEA)	Deep Mouse Gray	Deep Slaty Brown	Dark Olive-Gray	Dark Olive-Gray	Yellow-Red	Purple	Yellow	Yellow	Yellow	olivaceous (MEA)	Didymellaceae revisited	10.1016/j.simyco.2017.06.002
Allophoma oligotrophica (PDA)	Pallid Mouse Gray	Deep Grayish Blue-Green	Pallid Quaker Drab	Pallid Quaker Drab	Yellow-Red	Blue	Red-Purple	Red-Purple	Yellow	olivaceous (PDA)	Didymellaceae revisited	10.1016/j.simyco.2017.06.002
Ascochyta boeremae (OA)	Olive-Lake	Paris Blue	Raw Umber	Raw Umber	Yellow	Purple-Blue	Yellow-Red	Yellow-Red	Yellow	yellowish olivaceous (OA)	Didymellaceae revisited	10.1016/j.simyco.2017.06.002
Ascochyta boeremae (PDA)	Greenish Olivaceous	Pallid Soft Blue-Violet	Olivaceous (olive)	Olivaceous (olive)	Yellow	Purple-Blue	Yellow	Yellow	Yellow	greenish olivaceous (PDA)	Didymellaceae revisited	10.1016/j.simyco.2017.06.002
Boeremia exigua var. opuli (MEA)	Light Mouse Gray	Daphne Pink	Olivaceous Grey	Purplish Grey	Yellow-Red	Red-Purple	Yellow	Red-Purple	Yellow	olivaceous (MEA)	Didymellaceae revisited	10.1016/j.simyco.2017.06.002
Boeremia exigua var. opuli (PDA)	Light Mouse Gray	Light Tyrian Blue	Pale Quaker Drab	Pale Quaker Drab	Yellow-Red	Purple-Blue	Purple	Purple	Yellow	white to grey (PDA)	Didymellaceae revisited	10.1016/j.simyco.2017.06.002
Didymella aeria (OA)	Smoke Gray	Plumbeous Black	Pale Olivaceous Grey	Mineral Gray	Yellow	Purple-Blue	Yellow	Green-Yellow	Red	brownish olivaceous	Didymellaceae revisited	10.1016/j.simyco.2017.06.002
Didymella aeria (MEA)	Olivaceous Grey	Dull Violet Black (1)	Olivaceous Grey	Olivaceous Grey	Yellow	Purple	Yellow	Yellow	Yellow	white to olivaceous	Didymellaceae revisited	10.1016/j.simyco.2017.06.002
Didymella aquatica (OA)	Pale Olivaceous Grey	Dull Indian Purple	Mineral Gray	Mineral Gray	Yellow	Red-Purple	Green-Yellow	Green-Yellow	Yellow	white to amber (OA)	Didymellaceae revisited	10.1016/j.simyco.2017.06.002
Didymella aquatica (MEA)	Dawn Grey	French Gray	Pale Quaker Drab	Pale Quaker Drab	Blue-Green	Purple-Blue	Purple	Purple	Green	white to pale green (MEA)	Didymellaceae revisited	10.1016/j.simyco.2017.06.002
Didymella aquatica (PDA)	Pale Olivaceous Grey	Lavender Grey	Pale Olivaceous Grey	Pale Olivaceous Grey	Yellow	Purple-Blue	Yellow	Yellow	Yellow	white to grey (PDA)	Didymellaceae revisited	10.1016/j.simyco.2017.06.002
Didymella chloroguttulata (MEA)	Iron Grey	Deep Grayish Blue-Green	Dark Mouse Grey	Dark Mouse Grey	Green-Yellow	Blue	Yellow-Red	Yellow-Red	Green	greenish brown (MEA)	Didymellaceae revisited	10.1016/j.simyco.2017.06.002
Didymella ellipsoidea (MEA)	Deep Mouse Gray	Pale Neutral Gray	Deep Mouse Gray	Deep Mouse Gray	Yellow-Red	Purple-Blue	Yellow-Red	Yellow-Red	Yellow	grey to olivaceous (MEA)	Didymellaceae revisited	10.1016/j.simyco.2017.06.002
Didymella infuscatispora (OA)	Smoke Gray	Dark Grayish Blue-Green	Light Mouse Gray	Light Mouse Gray	Yellow	Blue	Yellow-Red	Yellow-Red	Yellow-Red	white to amber (OA)	Didymellaceae revisited	10.1016/j.simyco.2017.06.002
Didymella macrophylla (OA)	Light Mouse Gray	Light Porcelain Green	Light Mouse Gray	Light Mouse Gray	Yellow-Red	Blue-Green	Yellow-Red	Yellow-Red	Yellow	white to grey (OA)	Didymellaceae revisited	10.1016/j.simyco.2017.06.002
Didymella pteridis (OA)	Avellaneous	Acetin Blue	Dark Olive-Buff	Dark Olive-Buff	Yellow-Red	Purple-Blue	Yellow	Yellow	Yellow-Red	cinnamon to hazel (OA)	Didymellaceae revisited	10.1016/j.simyco.2017.06.002
Didymella pteridis (PDA)	Dark Olive-Gray	Pale Blue	Dark Olive-Gray	Dark Olive-Gray	Yellow	Purple-Blue	Yellow	Yellow	Yellow-Red	greenish brown (PDA)	Didymellaceae revisited	10.1016/j.simyco.2017.06.002
Didymella sinensis (MEA)	Castor Gray	Deep Slate Blue	Neutral Grey	Neutral Grey	Blue-Green	Purple-Blue	Purple-Blue	Purple-Blue	Green	greyish brown(MEA)	Didymellaceae revisited	10.1016/j.simyco.2017.06.002
Didymella sinensis (PDA)	Pallid Mouse Gray	Violaceous White	Pallid Mouse Gray	Pallid Mouse Gray	Yellow-Red	Purple-Blue	Yellow-Red	Yellow-Red	Yellow	pale grey (PDA)	Didymellaceae revisited	10.1016/j.simyco.2017.06.002
Didymella suiyangensis (MEA)	Dark Olive-Gray	Dusky Bluish Green	Deep Quaker Drab	Deep Quaker Drab	Yellow	Blue-Green	Purple	Purple	Yellow	pale grey to greenish olivaceous (MEA)	Didymellaceae revisited	10.1016/j.simyco.2017.06.002
Didymella suiyangensis (PDA)	Pale Olivaceous Grey	Medici Blue	Mineral Gray	Mineral Gray	Yellow	Blue	Green-Yellow	Green-Yellow	Yellow	white to pale greyish brown (PDA)	Didymellaceae revisited	10.1016/j.simyco.2017.06.002
Epicoccum duchesneae (MEA)	Dark Bluish Glaucous	Dark Purple-Drab	Glaucous Grey	Glaucous Grey	Green	Red-Purple	Blue-Green	Blue-Green	Yellow	grey to pale olivaceous (MEA)	Didymellaceae revisited	10.1016/j.simyco.2017.06.002
Epicoccum italicum (OA)	Ctron Green	Pale Laelia Pink	Dull Green-Yellow	Dull Green-Yellow	Green-Yellow	Red-Purple	Yellow-Red	Yellow-Red	Green-Yellow	white to yellow, dark iron grey centre (OA)	Didymellaceae revisited	10.1016/j.simyco.2017.06.002
Epicoccum italicum (PDA)	Citrine-Green	Fuscous Black	Pearl Gray	Pearl Gray	Yellow	Red	Blue-Green	Blue-Green	Yellow-Red	yellow (PDA)	Didymellaceae revisited	10.1016/j.simyco.2017.06.002
Epicoccum layuense (PDA)	Olive-Ocher	Methyl Blue	Olive-Ocher	Olive-Ocher	Yellow	Purple-Blue	Yellow	Yellow	Yellow	bright yellow (PDA)	Didymellaceae revisited	10.1016/j.simyco.2017.06.002
Epicoccum layuense (MEA)	Roman Green	Pale Vinaceous Grey	Lincoln Green	Lincoln Green	Yellow	Red-Purple	Green-Yellow	Green-Yellow	Green-Yellow	greenish Yellow(MEA)	Didymellaceae revisited	10.1016/j.simyco.2017.06.002
Epicoccum poae (OA)	Mignonette Green	Deep Plumbago Gray	Old Gold	Old Gold	Yellow	Purple	Yellow	Yellow	Yellow-Red	saffron (OA)	Didymellaceae revisited	10.1016/j.simyco.2017.06.002
Epicoccum poae (MEA)	Water Green	Ageratum Violet	Water Green	Water Green	Green-Yellow	Purple	Green-Yellow	Green-Yellow	Green-Yellow	greenish Yellow(MEA)	Didymellaceae revisited	10.1016/j.simyco.2017.06.002
Epicoccum poae (PDA)	Olive-Green	Neropalin Blue	Mummy Brown	Olive-Green	Yellow	Purple-Blue	Yellow-Red	Yellow	Yellow-Red	saffron (PDA)	Didymellaceae revisited	10.1016/j.simyco.2017.06.002
Heterophoma verbascicola (OA)	Tea Green	Alice Blue	Yew Green	Yew Green	Green-Yellow	Blue	Green-Yellow	Green-Yellow	Yellow	pale olivaceous (OA)	Didymellaceae revisited	10.1016/j.simyco.2017.06.002
Neoascochyta triticicola (MEA)	Clay Color	Invisible Green	Cinnamon	Cinnamon	Yellow-Red	Blue-Green	Yellow-Red	Yellow-Red	Yellow-Red	saffron	Didymellaceae revisited	10.1016/j.simyco.2017.06.002
Neodidymelliopsis achlydis (MEA)	Ochreous (ochraceous)	Leitch's Blue	Yellow Ocher	Yellow Ocher	Yellow-Red	Purple-Blue	Yellow	Yellow	Yellow-Red	saffron to pale yellowish brown	Didymellaceae revisited	10.1016/j.simyco.2017.06.002
Amesia atrobrunnea (PCA)	Light Grayish Olive	Blackish Violet-Gray	Deep Mouse Gray	Deep Mouse Gray	Yellow	Purple-Blue	Yellow-Red	Yellow-Red	Purple	vinaceous buff (PCA)	Diversity and taxonomy of Chaetomium and chaetomium-like fungi from indoor environments	10.1016/j.simyco.2016.11.005
Amesia cymbiformis (OA)	Tea Green	Pale Grayish Blue-Violet	Tea Green	Tea Green	Green-Yellow	Purple-Blue	Green-Yellow	Green-Yellow	Blue	greenish olivaceous to olivaceous (OA)	Diversity and taxonomy of Chaetomium and chaetomium-like fungi from indoor environments	10.1016/j.simyco.2016.11.005
Amesia cymbiformis (PCA)	Smoke Gray	Indigo Blue	Castor Gray	Castor Gray	Yellow	Purple-Blue	Blue-Green	Blue-Green	Blue	pale smoke grey (PCA)	Diversity and taxonomy of Chaetomium and chaetomium-like fungi from indoor environments	10.1016/j.simyco.2016.11.005
Arcopilus turgidopilosus (OA)	Rainette Green	Patent Blue	Rainette Green	Rainette Green	Green-Yellow	Blue	Green-Yellow	Green-Yellow	Green	amber to luteous	Diversity and taxonomy of Chaetomium and chaetomium-like fungi from indoor environments	10.1016/j.simyco.2016.11.005
Arcopilus turgidopilosus (PCA)	Dusky Olive-Green	Pale Russian Blue	Olivaceous Black (1)	Olivaceous Black (2	Green-Yellow	Purple-Blue	Yellow	Green-Yellow	Yellow	pale luteous to amber	Diversity and taxonomy of Chaetomium and chaetomium-like fungi from indoor environments	10.1016/j.simyco.2016.11.005
Arcopilus turgidopilosus (MEA)	Light Olive-Gray	Dark Violet-Gray	Light Olive-Gray	Light Olive-Gray	Green-Yellow	Purple-Blue	Green-Yellow	Green-Yellow	Yellow	Redto pale rust	Diversity and taxonomy of Chaetomium and chaetomium-like fungi from indoor environments	10.1016/j.simyco.2016.11.005
Botryotrichum murorum (PCA)	Slate-Blue	Pale Grayish Vinaceous	Green-Blue Slate	Green-Blue Slate	Purple-Blue	Yellow-Red	Purple-Blue	Purple-Blue	Yellow	olivaceous buff (PCA)	Diversity and taxonomy of Chaetomium and chaetomium-like fungi from indoor environments	10.1016/j.simyco.2016.11.005
Botryotrichum murorum (DG18)	Pearl Gray	Light Quaker Drab	Pearl Blue	Pearl Blue	Blue-Green	Red-Purple	Purple-Blue	Purple-Blue	Red	pale buff to buff (DG18)	Diversity and taxonomy of Chaetomium and chaetomium-like fungi from indoor environments	10.1016/j.simyco.2016.11.005
Botryotrichum peruvianum (MEA)	Olive-Buff	Lilac-Gray	Tilleul Buff	Tilleul Buff	Yellow	Purple	Yellow-Red	Yellow-Red	Yellow	buff to pale ochraceous (MEA)	Diversity and taxonomy of Chaetomium and chaetomium-like fungi from indoor environments	10.1016/j.simyco.2016.11.005
Botryotrichum peruvianum (DG18)	Pale Smoke Gray	Dull Violet Black (2)	Olive-Buff	Pale Smoke Gray	Yellow	Purple-Blue	Yellow	Yellow	Yellow	buff to honey (DG18)	Diversity and taxonomy of Chaetomium and chaetomium-like fungi from indoor environments	10.1016/j.simyco.2016.11.005
Phyllosticta paracapitalensis (MEA)	Iron Grey	Vinaceous-Lavender	Dark Mouse Gray	Dark Mouse Gray	Green-Yellow	Purple	Yellow-Red	Yellow-Red	Yellow	greenish to dark Green(MEA)	First report of Phyllosticta citricarpa and description of two new species, P. paracapitalensis and P. paracitricarpa, from citrus in Europe	10.1016/j.simyco.2017.05.003
Phyllosticta paracapitalensis (OA)	Dark Grayish Olive	Dull Violet Black (2)	Dark Grayish Olive	Dark Grayish Olive	Yellow	Purple-Blue	Yellow	Yellow	Yellow	dark greenish (OA)	First report of Phyllosticta citricarpa and description of two new species, P. paracapitalensis and P. paracitricarpa, from citrus in Europe	10.1016/j.simyco.2017.05.003
Phyllosticta paracapitalensis (PDA)	Dark Olive	Payne's Gray	Dark Olive	Dark Olive	Yellow	Purple-Blue	Yellow	Yellow	Red	greenish to dark Green(PDA)	First report of Phyllosticta citricarpa and description of two new species, P. paracapitalensis and P. paracitricarpa, from citrus in Europe	10.1016/j.simyco.2017.05.003
Phyllosticta capitalensis (MEA)	Dark Olive	Dark Green-Blue Gray	Dark Ivy Green	Dark Ivy Green	Yellow	Purple-Blue	Green-Yellow	Green-Yellow	Yellow	greenish to dark Green(MEA)	First report of Phyllosticta citricarpa and description of two new species, P. paracapitalensis and P. paracitricarpa, from citrus in Europe	10.1016/j.simyco.2017.05.003
Phyllosticta capitalensis (OA)	Olivaceous Black	Dark Gobelin Blue	Fuscous Black	Fuscous Black	Green-Yellow	Blue	Red	Red	Yellow	dark greenish (OA)	First report of Phyllosticta citricarpa and description of two new species, P. paracapitalensis and P. paracitricarpa, from citrus in Europe	10.1016/j.simyco.2017.05.003
Phyllosticta capitalensis (PDA)	Dark Olive	Dark Cadet Blue	Olivaceous Black (1)	Olivaceous Black (1)	Yellow	Purple-Blue	Yellow	Yellow	Red	greenish to dark Green(PDA)	First report of Phyllosticta citricarpa and description of two new species, P. paracapitalensis and P. paracitricarpa, from citrus in Europe	10.1016/j.simyco.2017.05.003
Phyllosticta paracitricarpa (MEA)	Deep Seafoam Green	Warm Sepia	Light Chalcedony Yellow	Light Chalcedony Yellow	Green-Yellow	Yellow-Red	Green-Yellow	Green-Yellow	Blue-Green	Yellowto leaden grey	First report of Phyllosticta citricarpa and description of two new species, P. paracapitalensis and P. paracitricarpa, from citrus in Europe	10.1016/j.simyco.2017.05.003
Phyllosticta paracitricarpa (OA)	Dark Olive	Columbia Blue	Olivaceous Black (1)	Olivaceous Black (1)	Yellow	Purple-Blue	Yellow	Yellow	Red	greenish to dark Green	First report of Phyllosticta citricarpa and description of two new species, P. paracapitalensis and P. paracitricarpa, from citrus in Europe	10.1016/j.simyco.2017.05.003
Phyllosticta paracitricarpa (PDA)	Dark Olive	Mauvette	Olivaceous Black (2)	Olivaceous Black (2)	Yellow	Purple	Green-Yellow	Green-Yellow	Red	olivaceous gray to pale dark grey	First report of Phyllosticta citricarpa and description of two new species, P. paracapitalensis and P. paracitricarpa, from citrus in Europe	10.1016/j.simyco.2017.05.003
Phyllosticta citricarpa (MEA)	Olivaceous Black (2)	Violaceous White	Olivaceous Black (2)	Olivaceous Black (2)	Green-Yellow	Purple-Blue	Green-Yellow	Green-Yellow	Blue-Green	Yellowto leaden grey	First report of Phyllosticta citricarpa and description of two new species, P. paracapitalensis and P. paracitricarpa, from citrus in Europe	10.1016/j.simyco.2017.05.003
Phyllosticta citricarpa (OA)	Dark Cress Green	Pale Mazarine Blue	Fuscous Black	Fuscous Black	Green-Yellow	Purple-Blue	Red	Red	Red	greenish to dark Green	First report of Phyllosticta citricarpa and description of two new species, P. paracapitalensis and P. paracitricarpa, from citrus in Europe	10.1016/j.simyco.2017.05.003
Phyllosticta citricarpa (PDA)	Olivaceous Black (2)	Nile Blue	Aniline Black	Aniline Black	Green-Yellow	Blue-Green	Red	Red	Red	olivaceous gray to pale dark grey	First report of Phyllosticta citricarpa and description of two new species, P. paracapitalensis and P. paracitricarpa, from citrus in Europe	10.1016/j.simyco.2017.05.003
Allophoma pterospermicola (PDA)	Roman Green	Blackish Violet	Olive-Green	Olive-Green	Yellow	Purple	Yellow	Yellow	Yellow	olivaceous	Genera of phytopathogenic fungi: GOPHY 4	10.3114/sim.2022.101.06
Alternaria aconidiophora (PCA)	Tea Green	Slate-Violet (2)	Tea Green	Tea Green	Green-Yellow	Purple	Green-Yellow	Green-Yellow	Green	greenish grey	Genera of phytopathogenic fungi: GOPHY 5	10.3114/sim.2022.101.06
Alternaria altcampina (PCA)	Dark Olive	Deep Payne's Gray	Olivaceous Black (3)	Olivaceous Black (3)	Yellow	Purple-Blue	Green-Yellow	Green-Yellow	Green	dark green	Genera of phytopathogenic fungi: GOPHY 6	10.3114/sim.2022.101.06
Alternaria chlamydosporifera (PCA)	Blackish Plumbeous	Pale Vinaceous	Blackish Plumbeous	Blackish Plumbeous	Red	Purple-Blue	Purple-Blue	Purple-Blue	Green	dark Green	Genera of phytopathogenic fungi: GOPHY 7	10.3114/sim.2022.101.06
Alternaria curvata (OA)	Dark Greenish Olive	Eye Blue	Dark Olive	Dark Olive	Yellow	Blue	Yellow	Yellow	Green-Yellow	dull green	Genera of phytopathogenic fungi: GOPHY 8	10.3114/sim.2022.101.06
Alternaria fimeti (PCA)	Fuscous Black	Light Neropalin Blue	Fuscous Black	Fuscous Black	Red	Purple-Blue	Red	Red	Yellow	olive brown (brownish olive)	Genera of phytopathogenic fungi: GOPHY 9	10.3114/sim.2022.101.06
Alternaria inflata (PCA)	Dark Olive	Light Alice Blue	Dark Olive	Dark Olive	Yellow	Purple-Blue	Yellow	Yellow	Green	dull Green	Genera of phytopathogenic fungi: GOPHY 10	10.3114/sim.2022.101.06
Alternaria lawrencei (PCA)	Dark Olive	Isabella Color	Olivaceous Black (1)	Olivaceous Black (1)	Yellow	Yellow	Yellow	Yellow	Yellow	olive	Genera of phytopathogenic fungi: GOPHY 11	10.3114/sim.2022.101.06
Alternaria montsantina (PCA)	Greenish Olivaceous	Pale Cerulean Blue	Greenish Olivaceous	Greenish Olivaceous	Yellow	Blue	Yellow	Yellow	Yellow	olive brown (brownish olive)	Genera of phytopathogenic fungi: GOPHY 12	10.3114/sim.2022.101.06
Alternaria pobletensis (OA)	Blackish Plumbeous	Pale Dull Glaucous-Blue	Greenish Black	Greenish Black	Purple-Blue	Blue	Blue-Green	Blue-Green	Green	greyish Greento dull green	Genera of phytopathogenic fungi: GOPHY 13	10.3114/sim.2022.101.06
Alternaria pseudoventricosa (PCA)	Olivaceous Black (1)	Violaceous Grey	Olivaceous Black (3)	Olivaceous Black (3)	Yellow	Purple	Green-Yellow	Green-Yellow	Green	dark green	Genera of phytopathogenic fungi: GOPHY 14	10.3114/sim.2022.101.06
Elsinoe picconiae (OA)	Mahogany Red	Ontario violet	Chestnut	Chestnut	Yellow-Red	Purple-Blue	Yellow-Red	Yellow-Red	Red	scarlet	Genera of phytopathogenic fungi: GOPHY 15	10.3114/sim.2022.101.06
Elsinoe veronicae (OA)	Light Buff	Dauphin's Violet	Pale Ochraceous-Salmon	Pale Ochraceous-Salmon		Purple	Yellow-Red	Yellow-Red	Red	scarlet	Genera of phytopathogenic fungi: GOPHY 16	10.3114/sim.2022.101.06
Seiridium pezizoides (PDA)	Roman Green	Light Squill Blue	Dark Olive	Raw Umber	Yellow	Purple-Blue	Yellow	Yellow-Red	Yellow	olivaceous to luteous	Genera of phytopathogenic fungi: GOPHY 17	10.3114/sim.2022.101.06
Seiridium unicorne (CMA)	Deep Chrysolite Green	Deep Grayish Lavender	Greenish Olivaceous	Greenish Olivaceous	Green-Yellow	Purple	Yellow	Yellow	Yellow	citrine to olivaceous	Genera of phytopathogenic fungi: GOPHY 18	10.3114/sim.2022.101.06
Phoma saxea (MEA)	Mummy Brown	Antwerp Blue	Aniline Black	Aniline Black	Yellow-Red	Purple-Blue	Red	Red	Purple-Blue	violet-slate (MEA)	Highlights of the Didymellaceae: A polyphasic approach to characterise Phoma and related pleosporalean genera	10.3114/sim.2010.65.01
Phoma pedeiae (MEA)	Pale Olive-Buff	Burn Blue	Tilleul Buff	Tilleul Buff	Yellow	Purple-Blue	Yellow-Red	Yellow-Red	Yellow	smoke-grey to greenish olivaceous (MEA)	Highlights of the Didymellaceae: A polyphasic approach to characterise Phoma and related pleosporalean genera	10.3114/sim.2010.65.01
Phoma dimorpha (MEA)	Pinkish Buff	Deep Dull Violet Blue	Pale Ochraceous-Buff	Pale Ochraceous-Buff	Yellow-Red	Purple-Blue	Yellow-Red	Yellow-Red	Yellow	amber or iron-grey (MEA)	Highlights of the Didymellaceae: A polyphasic approach to characterise Phoma and related pleosporalean genera	10.3114/sim.2010.65.01
Phoma brasiliensis (MEA)	Dark Olive-Buff	Madder Biolet	Dark Olive-Buff	Dark Olive-Buff	Yellow	Purple	Yellow	Yellow	Yellow	greenish olivaceous to greenish grey (MEA)	Highlights of the Didymellaceae: A polyphasic approach to characterise Phoma and related pleosporalean genera	10.3114/sim.2010.65.01
Boeremia exigua var. gilvescens (MEA)	Brownish Olive	Endive Blue	Dark Greenish Olive	Dark Greenish Olive	Yellow	Purple-Blue	Yellow	Yellow	Yellow	smoke-grey with some mouse-grey zones (MEA)	Highlights of the Didymellaceae: A polyphasic approach to characterise Phoma and related pleosporalean genera	10.3114/sim.2010.65.01
Boeremia exigua var. pseudolilacis (MEA)	Light Drab	Raisin Purple	Smoke Gray	Smoke Gray	Yellow-Red	Red-Purple	Yellow	Yellow	Yellow	smoke-grey with some mouse-grey to white zones (MEA)	Highlights of the Didymellaceae: A polyphasic approach to characterise Phoma and related pleosporalean genera	10.3114/sim.2010.65.01
Alternaria curvata (PCA)	Olivaceous Black	Ethyl Green	Blackish Plumbeous	Blackish Plumbeous	Green-Yellow	Blue-Green	Purple-Blue	Purple-Blue	Yellow	olive	Genera of phytopathogenic fungi: GOPHY 8	10.3114/sim.2022.101.06
Alternaria chlamydosporifera (OA)	Blackish Plumbeous	Dark Mouse Grey	Greenish Black	Greenish Black	Purple-Blue	Yellow-Red	Blue-Green	Blue-Green	Green	dark green	Genera of phytopathogenic fungi: GOPHY 7	10.3114/sim.2022.101.06
Alternaria altcampina (OA)	Olivaceous Black (1)	Laelia Pink	Olivaceous Black (1)	Olivaceous Black (1)	Yellow	Red-Purple	Yellow	Yellow	Green	dark green	Genera of phytopathogenic fungi: GOPHY 7	10.3114/sim.2022.101.06
Polyscytalum pinicola (PDA)	Smoke Grey	Endive Blue	Olive-Buff	Olive-Buff	Yellow	Purple-Blue	Yellow	Yellow	Yellow-Red	isabelline	New and Interesting Fungi 6	10.3114/fuse.2020.06.09
Catenulostroma protearum (OA)	Castor Gray	Blue	Castor Gray	Castor Gray	Blue-Green	Purple-Blue	Blue-Green	Blue-Green	Green-Yellow	iron-grey to greenish	Phylogenetic lineages in the Capnodiales	10.3114/sim.2009.64.02
Devriesia hilliana (OA)	Iron Grey	Light Violet-Gray	Deep Slate-Olive	Deep Slate-Olive	Yellow	Purple	Green-Yellow	Green-Yellow	Yellow-Red	mouse-grey	Phylogenetic lineages in the Capnodiales	10.3114/sim.2009.64.02
Devriesia lagerstroemiae (OA)	Mineral Gray	Violaceous Black	Castor Gray	Castor Gray	Green-Yellow	Purple	Blue-Green	Blue-Green	Green-Yellow	iron-grey	Phylogenetic lineages in the Capnodiales	10.3114/sim.2009.64.02
Devriesia strelitziicola (OA)	Dawn Grey	Violet Plumbeous	Deep Mouse Gray	Deep Mouse Gray	Blue-Green	Purple-Blue	Yellow-Red	Yellow-Red	Yellow-Red	mouse- grey	Phylogenetic lineages in the Capnodiales	10.3114/sim.2009.64.02
Hortaea thailandica (OA)	Olivaceous Black (1)	Raisin Black	Dull Greenish Black (2)	Dull Greenish Black (2)	Yellow	Purple	Green-Yellow	Green-Yellow	Blue-Green	greenish black, with sparse olivaceous-grey aerial mycelium	Phylogenetic lineages in the Capnodiales	10.3114/sim.2009.64.02
Elsinoe asclepiadea (MEA)	Umber	Light Hortense Violet	Antique Brown	Sudan Brown	Yellow-Red	Purple	Yellow-Red	Yellow-Red	Yellow-Red	cinnamon with paler whitish periphery	Phylogeny and taxonomy of the scab and spot anthracnose fungus Elsinoë (Myriangiales, Dothideomycetes)	10.1016/j.simyco.2017.02.001
Elsinoe euphorbiae (MEA)	Olive-Brown	Dark Purple	Sepia	Sepia	Yellow-Red	Red-Purple	Yellow-Red	Yellow-Red	Red	cinnamon to sepia	Phylogeny and taxonomy of the scab and spot anthracnose fungus Elsinoë (Myriangiales, Dothideomycetes)	10.1016/j.simyco.2017.02.001
Elsinoe krugii (MEA)	Bay	Pale Mauve	Hessian Brown	Hessian Brown	Yellow-Red	Purple	Red	Red	Yellow-Red	apricot to brown	Phylogeny and taxonomy of the scab and spot anthracnose fungus Elsinoë (Myriangiales, Dothideomycetes)	10.1016/j.simyco.2017.02.001
Elsinoe ledi (MEA)	Light Drab	Aconite Violet	Smoke Grey	Smoke Grey	Yellow-Red	Purple	Yellow	Yellow	Yellow-Red	cinnamon	Phylogeny and taxonomy of the scab and spot anthracnose fungus Elsinoë (Myriangiales, Dothideomycetes)	10.1016/j.simyco.2017.02.001
Elsinoe menthae (MEA)	Fuscous-Black	Greenish Black	Aniline Black	Aniline Black	Yellow-Red	Blue-Green	Red	Red	Red	brown vinaceous to black, with cinnamon	Phylogeny and taxonomy of the scab and spot anthracnose fungus Elsinoë (Myriangiales, Dothideomycetes)	10.1016/j.simyco.2017.02.001
Elsinoe mimosae (MEA)	Hazel	Light Dull Green-Yellow	Hazel	Dresden Brown	Yellow	Green-Yellow	Yellow-Red	Yellow-Red	Yellow-Red	brown with apricot margins	Phylogeny and taxonomy of the scab and spot anthracnose fungus Elsinoë (Myriangiales, Dothideomycetes)	10.1016/j.simyco.2017.02.001
Elsinoe pongamiae (MEA)	Vinaceous-Buff	Dark Lavender	Light Vinaceous-Fawn	Vinaceous-Buff	Yellow-Red	Purple	Yellow-Red	Yellow-Red	Red	white to rosy buff	Phylogeny and taxonomy of the scab and spot anthracnose fungus Elsinoë (Myriangiales, Dothideomycetes)	10.1016/j.simyco.2017.02.001
Elsinoe salicina (MEA)	Clay Color	Pale Violet	Cacao Brown	Tawny	Yellow-Red	Purple-Blue	Yellow-Red	Yellow-Red	Yellow	apricot	Phylogeny and taxonomy of the scab and spot anthracnose fungus Elsinoë (Myriangiales, Dothideomycetes)	10.1016/j.simyco.2017.02.001
Elsinoe solidaginis (MEA)	Olivaceous Black (1)	Plumbeous Black	Fuscous-Black	Fuscous-Black	Yellow	Purple-Blue	Yellow-Red	Yellow-Red	Red	greyish to black, with cinnamon	Phylogeny and taxonomy of the scab and spot anthracnose fungus Elsinoë (Myriangiales, Dothideomycetes)	10.1016/j.simyco.2017.02.001
Elsinoe tectificae (MEA)	Mummy Brown	Pale Grayish Blue-Violet	Dark Olive	Dark Olive	Yellow-Red	Purple-Blue	Yellow	Yellow	Yellow	pale, orange grey aerial mycelium, turning greenish grey	Phylogeny and taxonomy of the scab and spot anthracnose fungus Elsinoë (Myriangiales, Dothideomycetes)	10.1016/j.simyco.2017.02.001
Elsinoe terminaliae (MEA)	Cinnamon-Buff	Lavender-Violet	Yellow Ocher	Yellow Ocher	Yellow-Red	Purple	Yellow	Yellow	Yellow	greyish lilac centrally followed by salmon and violet slate	Phylogeny and taxonomy of the scab and spot anthracnose fungus Elsinoë (Myriangiales, Dothideomycetes)	10.1016/j.simyco.2017.02.001
Elsinoe veneta (MEA)	Isabella Color	Blanc's Blue	Dark Olive-Buff	Dark Olive-Buff	Yellow	Purple-Blue	Yellow	Yellow	Yellow	rosy buff to apricot	Phylogeny and taxonomy of the scab and spot anthracnose fungus Elsinoë (Myriangiales, Dothideomycetes)	10.1016/j.simyco.2017.02.001
Paraconiothyrium maculicutis (OA)	Medal Bronze	Vanderpoel's Violet	Honey	Honey	Yellow	Purple	Yellow	Yellow	Yellow	olivaceous buff to greenish olivaceous/grey olivaceous (OA)	Phytopathogenic Dothideomycetes	1872-9797
Pleurophoma pleurospora (OA)	Dark Olive-Buff	Berlin BLue	Vinaceous-Fawn	Vinaceous-Fawn	Yellow	Purple-Blue	Yellow-Red	Yellow-Red	Yellow	greenish olivaceous/olivaceous to rosy-buff and sepia (OA)	Phytopathogenic Dothideomycetes	1872-9797
Aposphaeria corallinolutea (OA)	Cinnamon	Kildare Green	Burnt Sienna	Burnt Sienna	Yellow-Red	Green-Yellow	Yellow-Red	Yellow-Red	Red	vinaceous to brick (OA)	Phytopathogenic Dothideomycetes	1872-9797
Aposphaeria populina (OA)	Sepia	Slate-Blue	Hessian Brown	Hessian Brown	Yellow-Red	Purple-Blue	Red	Red	Yellow	grey olivaceous/olivaceous to pale luteous/luteous (OA)	Phytopathogenic Dothideomycetes	1872-9797
Caryophylloseptoria lychnidis (OA)	Warbler Green	Wistaria Blue	Dark Citrine	Herbage Green	Yellow	Purple-Blue	Yellow	Green-Yellow	Yellow	pure Yellowto straw (OA)	Phytopathogenic Dothideomycetes	1872-9797
Caryophylloseptoria silenes (OA)	Aniline Yellow	Greenish White	Aniline Yellow	Aniline Yellow	Yellow	Green	Yellow	Yellow	Yellow	pure Yellowto luteous (OA)	Phytopathogenic Dothideomycetes	1872-9797
Ramosiphorum echinoporiae (MEA)	Pale Olive-Gray	Dark Livid Purple	Pale Olive-Gray	Pale Olive-Gray	Yellow	Red-Purple	Yellow	Yellow	Yellow-Red	rosy buff	Redisposition of acremonium-like fungi in Hypocreales	10.3114/sim.2023.105.02
Ramosiphorum polyporicola (MEA)	Seashell Pink	Pallid Violet-Blue	Pale Cinnamon-Pink	Pale Ochraceous-Buff	Yellow-Red	Purple-Blue	Yellow-Red	Yellow-Red	Yellow-Red	rosy buff	Redisposition of acremonium-like fungi in Hypocreales	10.3114/sim.2023.105.02
Protocreopsis rutila (PDA)	Light Cinnamon-Drab	Deep Grape-Green	Avellaneous	Avellaneous	Yellow-Red	Green-Yellow	Yellow-Red	Yellow-Red	Yellow-Red	sienna at centre, peach at middle, salmon at periphery	Redisposition of acremonium-like fungi in Hypocreales	10.3114/sim.2023.105.02
Emericellopsis brunneiguttula (MEA)	Light Grayish Vinaceous	Sky Grey	Pale Vinaceous-Drab	Pale Vinaceous-Drab	Red	Purple-Blue	Red	Red	Yellow-Red	peach at centre, rosy buff at periphery	Redisposition of acremonium-like fungi in Hypocreales	10.3114/sim.2023.105.02
Emericellopsis fimetaria (MEA)	Vinaceous Buff	Bradley's Blue	Light Orchraceous-Salmon	Light Orchraceous-Salmon	Yellow-Red	Blue	Yellow-Red	Yellow-Red	Yellow-Red	centre with pale grey, straw, rosy buff, at periphery,	Redisposition of acremonium-like fungi in Hypocreales	10.3114/sim.2023.105.02
Acremonium brunneisporum (PDA)	Drab-Gray	Violet -Slate	Pale Ecru-Drab	Pale Ecru-Drab	Yellow-Red	Purple-Blue	Yellow-Red	Yellow-Red	Yellow-Red	dark brick at centre, rosy buff at periphery	Redisposition of acremonium-like fungi in Hypocreales	10.3114/sim.2023.105.02
Acremonium multiramosum (PDA)	Vinaceous-Buff	Beryl Blue	Olive-Buff	Olive-Buff	Yellow-Red	Blue	Yellow	Yellow	Yellow-Red	rosy buff	Redisposition of acremonium-like fungi in Hypocreales	10.3114/sim.2023.105.02
Acremonium synnematoferum (MEA)	Gull Gray	Slate-Olive	Cinerous	Cinerous	Purple-Blue	Green-Yellow	Purple-Blue	Purple-Blue	Yellow-Red	rosy buff (MEA)	Redisposition of acremonium-like fungi in Hypocreales	10.3114/sim.2023.105.02
Acremonium synnematoferum (PDA)	Smoke Grey	Deep Plumbago Blue	Drab-Gray	Drab-Gray	Yellow	Purple-Blue	Yellow-Red	Yellow-Red	Yellow	buff (PDA)	Redisposition of acremonium-like fungi in Hypocreales	10.3114/sim.2023.105.02
Acremonium purpurascens (MEA)	Smoke Grey	Dusky Greenish Blue	Olive-Buff	Olive-Buff	Yellow	Purple-Blue	Yellow	Yellow	Yellow-Red	buff at centre, felty and rosy buff at periphery	Redisposition of acremonium-like fungi in Hypocreales	10.3114/sim.2023.105.02
Waltergamsia catenata (PDA)	Drab-Gray	Deep Slate -Olive	Light Vinaceous-Fawn	Light Vinaceous-Fawn	Yellow-Red	Green-Yellow	Yellow-Red	Yellow-Red	Yellow-Red	rosy buff	Redisposition of acremonium-like fungi in Hypocreales	10.3114/sim.2023.105.02
Bulbithecium truncatum (PDA)	Pale Mouse Grey	Light Medici Blue	Pale Mouse Grey	Pale Mouse Grey	Yellow-Red	Blue	Yellow-Red	Yellow-Red	Yellow	creamy white, pale fawn at centre	Redisposition of acremonium-like fungi in Hypocreales	10.3114/sim.2023.105.02
Proxiovicillium blochii (MEA)	Light Pinkish Cinnamon	Madder Biolet	Rosy Buff	Rosy Buff	Yellow-Red	Purple-Blue	Yellow-Red	Yellow-Red	Yellow-Red	rosy buff	Redisposition of acremonium-like fungi in Hypocreales	10.3114/sim.2023.105.02
Hapsidospora stercoraria (PDA)	Avellaneous	Dark Madder Blue	Vinaceous Buff	Vinaceous Buff	Yellow-Red	Purple-Blue	Yellow-Red	Yellow-Red	Yellow-Red	salmon (PDA)	Redisposition of acremonium-like fungi in Hypocreales	10.3114/sim.2023.105.02
Hapsidospora variabilis (PDA)	Light Orchraceous-Salmon	Ageratum Violet	Pale Cinnamon-Pink	Pale Cinnamon-Pink	Yellow-Red	Purple	Yellow-Red	Yellow-Red	Yellow-Red	rosy buff	Redisposition of acremonium-like fungi in Hypocreales	10.3114/sim.2023.105.02
Alloacremonium ferrugineum (OA)	Tilleul Buff	Deep Natural Gray	Olive-Buff	Pallid Vinaceous-Drab	Yellow-Red	Purple-Blue	Yellow	Red	Yellow-Red	buff to salmon (OA)	Redisposition of acremonium-like fungi in Hypocreales	10.3114/sim.2023.105.02
Alloacremonium humicola (MEA)	Pale Ochraceous-Buff	Pale Cadet Blue	Pale Ochraceous-Buff	Pale Ochraceous-Buff	Yellow-Red	Purple-Blue	Yellow-Red	Yellow-Red	Yellow-Red	rosy buff	Redisposition of acremonium-like fungi in Hypocreales	10.3114/sim.2023.105.02
Valsonectria hilaris (PDA)	Cinnamon-Buff	Seafoam Yellow	Vinaceous-Cinnamon	Vinaceous-Cinnamon	Yellow-Red	Green-Yellow	Yellow-Red	Yellow-Red	Yellow-Red	salmon (PDA)	Redisposition of acremonium-like fungi in Hypocreales	10.3114/sim.2023.105.02
Valsonectria inflata (MEA)	Olive-Buff	Pale Grayish Blue-Violet	Olive-Buff	Olive-Buff	Yellow	Purple-Blue	Yellow	Yellow	Yellow-Red	rosy buff (MEA)	Redisposition of acremonium-like fungi in Hypocreales	10.3114/sim.2023.105.02
Sarocladium fuscum (PDA)	Light Vinaceous-Cinnamon	Blanc's Violet	Light Pinkish Cinnamon	Light Pinkish Cinnamon	Yellow-Red	Purple	Yellow-Red	Yellow-Red	Yellow-Red	pale orange at centre, peach and crenate margin, abundant orange (PDA)	Redisposition of acremonium-like fungi in Hypocreales	10.3114/sim.2023.105.02
Parasarocladium funiculosum (MEA)	Olive-Buff	Aconite Violet	Pale Pinkish Buff	Pale Pinkish Buff	Yellow	Purple	Yellow-Red	Yellow-Red	Yellow-Red	vinaceous buff, rosy buff at periphery (MEA)	Redisposition of acremonium-like fungi in Hypocreales	10.3114/sim.2023.105.02
Phialemonium thermophilum (MEA)	Light Mouse Gray	Blackish Slate	Pale Purplish Gray	Pale Purplish Gray	Yellow-Red	Purple-Blue	Purple	Purple	Yellow-Red	vinaceous buff	Redisposition of acremonium-like fungi in Hypocreales	10.3114/sim.2023.105.02
Phialemonium thermophilum (PDA)	Light Olive-Gray	Aster Purple	Smoke Grey	Smoke Grey	Green-Yellow	Red-Purple	Yellow	Yellow	Yellow-Red	pale brown vinaceous at centre, pale rosy buff to creamy white at periphery	Redisposition of acremonium-like fungi in Hypocreales	10.3114/sim.2023.105.02
Chlamydocillium terrestre (OA)	Olive-Buff	Urania Blue	Pale Turtle Green	Pale Turtle Green	Yellow	Purple-Blue	Green-Yellow	Green-Yellow	Yellow	buff at centre, creamy white at periphery (OA)	Redisposition of acremonium-like fungi in Hypocreales	10.3114/sim.2023.105.02
Chlamydocillium terrestre (MEA)	Sky Grey	Pallid Quaker Drab	Lavender Grey	Lavender Grey	Purple-Blue	Red-Purple	Purple-Blue	Purple-Blue	Yellow-Red	rosy buff (MEA)	Redisposition of acremonium-like fungi in Hypocreales	10.3114/sim.2023.105.02
Chlamydocillium guttulatum (MEA)	Lavender Grey	Diamine Green	Light Mineral Gray	Light Mineral Gray	Purple-Blue	Green	Green-Yellow	Green-Yellow	Yellow-Red	pale rosy buff	Redisposition of acremonium-like fungi in Hypocreales	10.3114/sim.2023.105.02
Chlamydocillium guttulatum (PDA)	Light-Olive Gray	Light Payne's Gray	Pale Olivaceous Grey	Pale Olivaceous Grey	Green-Yellow	Purple-Blue	Yellow	Yellow	Yellow	creamy white at centre, olivaceous buff at periphery (PDA)	Redisposition of acremonium-like fungi in Hypocreales	10.3114/sim.2023.105.02
Chlamydocillium acaciae (OA)	Pale Olive-Buff	Dutch Blue	Tilleul Buff	Tilleul Buff	Yellow	Purple-Blue	Yellow-Red	Yellow-Red	Yellow	buff at centre, creamy white at periphery	Redisposition of acremonium-like fungi in Hypocreales	10.3114/sim.2023.105.02
Chlamydocillium acaciae (MEA)	Pale Vinaceous-Fawn	Mineral Red	Pallid Quaker Drab	Pallid Quaker Drab	Yellow-Red	Red	Red-Purple	Red-Purple	Yellow-Red	rosy buff	Redisposition of acremonium-like fungi in Hypocreales	10.3114/sim.2023.105.02
Chlamydocillium acaciae (PDA)	Water Green	Pale Neropalin Blue	Pale Smoke Gray	Pale Smoke Gray	Green-Yellow	Purple-Blue	Yellow	Yellow	Yellow	creamy white	Redisposition of acremonium-like fungi in Hypocreales	10.3114/sim.2023.105.02
Polyphialocladium fusisporum	Mytho Green	Greyish Lavender	Corydalis Green	Corydalis Green	Green-Yellow	Purple	Green-Yellow	Green-Yellow	Yellow	olivaceous buff	Redisposition of acremonium-like fungi in Hypocreales	10.3114/sim.2023.105.02
Parafuscohypha proliferata	Mineral Gray	Pale Purplish Gray	Light Mineral Gray	Light Mineral Gray	Green-Yellow	Purple	Green-Yellow	Green-Yellow	Yellow	buff	Redisposition of acremonium-like fungi in Hypocreales	10.3114/sim.2023.105.02
Brunneomyces pseudozeylanicus (MEA)	Pale Drab-Gray	Columbia Blue	Pale Drab-Gray	Pale Drab-Gray	Yellow-Red	Purple-Blue	Yellow-Red	Yellow-Red	Yellow-Red	pale orange	Redisposition of acremonium-like fungi in Hypocreales	10.3114/sim.2023.105.02
Brunneomyces pseudozeylanicus (PDA)	Antimony Yellow	Pale Glass Green	Antimony Yellow	Antimony Yellow	Yellow	Green-Yellow	Yellow	Yellow	Yellow-Red	buff or pale salmon	Redisposition of acremonium-like fungi in Hypocreales	10.3114/sim.2023.105.02
Brunneomyces polyphialidus	Light Ochraceous-Buff	Phlox Purple	Light Vinaceous-CInnamon	Light Vinaceous-CInnamon	Yellow-Red	Purple	Yellow-Red	Yellow-Red	Yellow-Red	rosy buff	Redisposition of acremonium-like fungi in Hypocreales	10.3114/sim.2023.105.02
Nothoacremonium exiguum (MEA)	Puritan Gray	Purplish Vinaceous	Lavender Grey	Lavender Grey	Blue	Red	Purple-Blue	Purple-Blue	Yellow-Red	pale rosy buff	Redisposition of acremonium-like fungi in Hypocreales	10.3114/sim.2023.105.02
Nothoacremonium subcylindricum (OA)	Pallid Mouse Gray	Lavender Grey	Pallid Quaker Drab	Pallid Quaker Drab	Yellow-Red	Purple-Blue	Red-Purple	Red-Purple	Yellow-Red	salmon at centre, with a white belt in middle, dirty white at periphery	Redisposition of acremonium-like fungi in Hypocreales	10.3114/sim.2023.105.02
Nothoacremonium subcylindricum (PDA)	Tilleul Buff	Raisin Purple	Pale Vinaceous-Drab	Pale Vinaceous-Drab	Yellow-Red	Red-Purple	Red	Red	Yellow-Red	salmon at centre, creamy white at periphery	Redisposition of acremonium-like fungi in Hypocreales	10.3114/sim.2023.105.02
Nothoacremonium vesiculophorum (PDA)	Pale Grayish Vinaceous	Plumbago Gray	Pale Grayish Vinaceous	Pale Grayish Vinaceous	Yellow-Red	Purple	Yellow-Red	Yellow-Red	Yellow-Red	pale salmon or dirty white	Redisposition of acremonium-like fungi in Hypocreales	10.3114/sim.2023.105.02
Neoacremonium vitellinum (OA)	Tea Green	Pale Orange-Yellow	Light Drab	Light Drab	Green-Yellow	Yellow	Yellow-Red	Yellow-Red	Yellow-Red	reverse pale saffron at centre, dirty white at periphery	Redisposition of acremonium-like fungi in Hypocreales	10.3114/sim.2023.105.02
Neoacremonium vitellinum (MEA)	Clay Color	Violet-Purple	Clay Color	Clay Color	Yellow-Red	Purple	Yellow-Red	Yellow-Red	Yellow-Red	reverse orange at centre, saffron at periphery	Redisposition of acremonium-like fungi in Hypocreales	10.3114/sim.2023.105.02
Neoacremonium vitellinum (PDA)	Vinaceous Buff	Light Dull Bluish Violet	Vinaceous Buff	Vinaceous Buff	Yellow-Red	Yellow	Yellow-Red	Yellow-Red	Yellow	reverse pale orange at centre, dirty white at periphery	Redisposition of acremonium-like fungi in Hypocreales	10.3114/sim.2023.105.02
Chrysonectria crystallifera (OA)	Raw Umber	Sulphur Yellow	Burnt Sienna	Burnt Sienna	Yellow-Red	Green-Yellow	Yellow-Red	Yellow-Red	Yellow	pale luteous to orange	Redisposition of acremonium-like fungi in Hypocreales	10.3114/sim.2023.105.02
Chrysonectria crystallifera (MEA)	Salmon Color	Light Wistaria Blue	Brown Vinaceous	Bay	Yellow-Red	Purple-Blue	Red	Yellow-Red	Red	flesh to pale scarlet	Redisposition of acremonium-like fungi in Hypocreales	10.3114/sim.2023.105.02
Chrysonectria crystallifera (PDA)	Yellow Ocher	Spectrum Blue	Amber	Wax Yellow	Yellow	Purple-Blue	Yellow	Yellow	Yellow	luteous to orange	Redisposition of acremonium-like fungi in Hypocreales	10.3114/sim.2023.105.02
Gliomastix musae (OA)	Deep Slate-Olive	Blackish Violet-Gray	Dark Grayish Olive	Dark Grayish Olive	Green-Yellow	Purple-Blue	Yellow	Yellow	Yellow	olivaceous	Redisposition of acremonium-like fungi in Hypocreales	10.3114/sim.2023.105.02
Gliomastix musae (MEA)	Vinaceous Buff	Urania Blue	Vinaceous Buff	Vinaceous Buff	Yellow-Red	Purple-Blue	Yellow-Red	Yellow-Red	Yellow-Red	salmon, white at periphery	Redisposition of acremonium-like fungi in Hypocreales	10.3114/sim.2023.105.02
Gliomastix musae (PDA)	Dark Grayish Olive	Pale Campanula Blue	Castor Gray	Castor Gray	Yellow	Purple-Blue	Blue-Green	Blue-Green	Yellow	olivaceous	Redisposition of acremonium-like fungi in Hypocreales	10.3114/sim.2023.105.02
Paracylindrocarpon aurantiacum	Drab-Gray	Dull Blue-Green Black	Pale Ecru-Drab	Pale Ecru-Drab	Yellow-Red	Blue	Yellow-Red	Yellow-Red	Yellow-Red	pale fawn	Redisposition of acremonium-like fungi in Hypocreales	10.3114/sim.2023.105.02
Musananaesporium tectonae (MEA)	Rosy Vinaceous	Dark Anthracene Violet	Pale Vinaceous	Pale Vinaceous	Red	Purple	Red	Red	Red	peach	Redisposition of acremonium-like fungi in Hypocreales	10.3114/sim.2023.105.02
Musananaesporium tectonae (PDA)	Pinkish Cinnamon	Light Amparo Purple	Vinaceous-Cinnamon	Vinaceous-Cinnamon	Yellow-Red	Purple	Yellow-Red	Yellow-Red	Yellow-Red	pale saffron	Redisposition of acremonium-like fungi in Hypocreales	10.3114/sim.2023.105.02
Gossypinidium sporodochiale (OA)	Light Vinaceous-Fawn	Sky Grey	Pale Olivaceous Grey	Pale Olivaceous Grey	Yellow-Red	Purple-Blue	Yellow	Yellow	Yellow-Red	salmon at centre, white at periphery	Redisposition of acremonium-like fungi in Hypocreales	10.3114/sim.2023.105.02
Gossypinidium sporodochiale (MEA)	Deep Olive-Buff	Eye Blue	Deep Olive-Buff	Deep Olive-Buff	Yellow	Blue	Yellow	Yellow	Yellow-Red	rosy buff at centre, buff at periphery	Redisposition of acremonium-like fungi in Hypocreales	10.3114/sim.2023.105.02
Paragliomastix luzulae (MEA)	Olivaceous Black	Deep Plumbeus	Olivaceous Black	Olivaceous Black	Green-Yellow	Purple-Blue	Green-Yellow	Green-Yellow	Yellow	olivaceous	Redisposition of acremonium-like fungi in Hypocreales	10.3114/sim.2023.105.02
Paragliomastix rosea (OA)	Olive Gray	Greyish Flax Blue	Slate-Olive	Slate-Olive	Green-Yellow	Purple-Blue	Green-Yellow	Green-Yellow	Yellow	greenish olivaceous	Redisposition of acremonium-like fungi in Hypocreales	10.3114/sim.2023.105.02
Paragliomastix rosea (PDA)	Fuscous	Violaceous Gray	Fuscous	Fuscous	Yellow-Red	Purple	Yellow-Red	Yellow-Red	Yellow-Red	centre olivaceous black, rosy buff to grey olivaceous at periphery	Redisposition of acremonium-like fungi in Hypocreales	10.3114/sim.2023.105.02
Lasionectria castaneicola (MEA)	Light Vinaceous-Fawn	Clear Payne's Gray	Pale Vinaceous	Pale Vinaceous	Yellow-Red	Purple-Blue	Red	Red	Red	brick at centre, orange in middle, white at periphery	Redisposition of acremonium-like fungi in Hypocreales	10.3114/sim.2023.105.02
Lasionectria castaneicola (MEA)	Hay's Russet	Dark Violet	English Red	Mars Orange	Red	Purple	Yellow-Red	Yellow-Red	Yellow-Red	reverse rust at centre, apricot at periphery	Redisposition of acremonium-like fungi in Hypocreales	10.3114/sim.2023.105.02
Lasionectria castaneicola (PDA)	Ochraceous-Buff	Amparo Blue	Chamois	Chamois	Yellow-Red	Purple-Blue	Yellow	Yellow	Yellow-Red	reverse pale ochreous	Redisposition of acremonium-like fungi in Hypocreales	10.3114/sim.2023.105.02
Lasionectria olida (MEA)	Cinnamon	Cadet Blue	Cinnamon	Cinnamon	Yellow-Red	Purple-Blue	Yellow-Red	Yellow-Red	Yellow-Red	orange at centre, buff to dirty white at periphery (MEA)	Redisposition of acremonium-like fungi in Hypocreales	10.3114/sim.2023.105.02
Lasionectria olida (PDA)	Avellaneous	Greenish Glaucous-Blue	Sepia	Sepia	Yellow-Red	Blue-Green	Yellow-Red	Yellow-Red	Yellow-Red	floccose with greyish rose, salmon, rosy buff (PDA)	Redisposition of acremonium-like fungi in Hypocreales	10.3114/sim.2023.105.02
Lasionectria sylvana (MEA)	Pinkish Buff	Pale Cadet Blue	Light Pinkish Cinnamon	Light Pinkish Cinnamon	Yellow-Red	Purple-Blue	Yellow-Red	Yellow-Red	Yellow	saffron at centre, buff to creamy white at periphery	Redisposition of acremonium-like fungi in Hypocreales	10.3114/sim.2023.105.02
Lasionectria sylvana (PDA)	Light Pinkish Cinnamon	Lemon Chrome	Vinaceous-Buff	Vinaceous-Buff	Yellow-Red	Yellow	Yellow-Red	Yellow-Red	Yellow	buff	Redisposition of acremonium-like fungi in Hypocreales	10.3114/sim.2023.105.02
Verruciconidia infuscata (OA)	Tea Green	Dark Anthracene Violet	Tea Green	Tea Green	Green-Yellow	Purple	Green-Yellow	Green-Yellow	Yellow	pale olivaceous buff at centre, with dirty white margin	Redisposition of acremonium-like fungi in Hypocreales	10.3114/sim.2023.105.02
Verruciconidia persicina (MEA)	Glaucous-Gray	Light Brownish Vinaceous	Cinerous	Cinerous	Blue	Red	Purple-Blue	Purple-Blue	Yellow-Red	floccose/dusty, salmon at centre, rosy buff at periphery	Redisposition of acremonium-like fungi in Hypocreales	10.3114/sim.2023.105.02
Verruciconidia persicina (PDA)	Light Grayish Olive	Neutral Grey	Ecru-Drab	Ecru-Drab	Yellow	Purple-Blue	Yellow-Red	Yellow-Red	Yellow-Red	dirty white or rosy buff	Redisposition of acremonium-like fungi in Hypocreales	10.3114/sim.2023.105.02
Verruciconidia siccicapita (MEA)	Glaucous-Gray	Maize Yellow	Cinerous	Cinerous	Blue	Yellow	Purple-Blue	Purple-Blue	Yellow-Red	rosy buff	Redisposition of acremonium-like fungi in Hypocreales	10.3114/sim.2023.105.02
Nectriopsis didymii	Pale Drab-Gray	Deep Dull Lavender	Pale Drab-Gray	Pale Drab-Gray	Yellow-Red	Purple	Yellow-Red	Yellow-Red	Yellow-Red	pale yellow	Revising Clonostachys and allied genera in Bionectriaceae	10.3114/sim.2023.105.03
Mycocitrus synnematus	Pea Green	Deep Plumbago Gray	Light Olive-Gray	Light Olive-Gray	Green-Yellow	Purple	Green-Yellow	Green-Yellow	Green-Yellow	pale yellow	Revising Clonostachys and allied genera in Bionectriaceae	10.3114/sim.2023.105.03
Clonostachys aurantica	Water Green	Raisin Purple	Greenish Glaucous	Greenish Glaucous	Green-Yellow	Red-Purple	Green-Yellow	Green-Yellow	Yellow-Red	pale yellow	Revising Clonostachys and allied genera in Bionectriaceae	10.3114/sim.2023.105.03
Clonostachys bambusae	Light Olive-Gray	Heliotrope Gray	Mineral Gray	Mineral Gray	Green-Yellow	Purple	Green-Yellow	Green-Yellow	Yellow-Red	pale yellow	Revising Clonostachys and allied genera in Bionectriaceae	10.3114/sim.2023.105.03
Clonostachys flava	Olive-Buff	Dusky Violet-Blue (1)	Olive-Buff	Olive-Buff	Yellow	Purple-Blue	Yellow	Yellow	Yellow-Red	pale yellow	Revising Clonostachys and allied genera in Bionectriaceae	10.3114/sim.2023.105.03
Clonostachys fusca	Greenish Glaucous	Pale Forget-me-not Blue	Greenish Glaucous	Greenish Glaucous	Green-Yellow	Purple-Blue	Green-Yellow	Green-Yellow	Green-Yellow	pale yellow	Revising Clonostachys and allied genera in Bionectriaceae	10.3114/sim.2023.105.03
Clonostachys hongkongensis	Mineral Gray	Porcelain Green	Light Mineral Gray	Light Mineral Gray	Green-Yellow	Blue-Green	Green-Yellow	Green-Yellow	Yellow-Red	pale yellow	Revising Clonostachys and allied genera in Bionectriaceae	10.3114/sim.2023.105.03
Clonostachys kunmingensis	Greenish Glaucous	Vinaceous-Pink	Oural Green	Oural Green	Green-Yellow	Yellow-Red	Green-Yellow	Green-Yellow	Green-Yellow	pale yellow	Revising Clonostachys and allied genera in Bionectriaceae	10.3114/sim.2023.105.03
Clonostachys longiphialidica	Light Olive-Gray	Saccardo's Slate	Pale Drab-Gray	Pale Drab-Gray	Green-Yellow	Blue	Yellow-Red	Yellow-Red	Yellow-Red	white yellowish	Revising Clonostachys and allied genera in Bionectriaceae	10.3114/sim.2023.105.03
Clonostachys palmae	Water Green	Dull Violet Black (2)	Greenish Glaucous	Greenish Glaucous	Green-Yellow	Purple-Blue	Green-Yellow	Green-Yellow	Green-Yellow	pale yellow, with greenish tinge	Revising Clonostachys and allied genera in Bionectriaceae	10.3114/sim.2023.105.03
Clonostachys vacuolata	Olive-Buff	Sepia	Pale Turtle Green	Pale Turtle Green	Yellow	Yellow-Red	Green-Yellow	Green-Yellow	Green-Yellow	pale yellow	Revising Clonostachys and allied genera in Bionectriaceae	10.3114/sim.2023.105.03
Coniella africana	Olivaceous Black (2)	Raisin Black	Fuscous Black	Fuscous Black	Green-Yellow	Purple	Red	Red	Yellow	olivaceous to brown	Revising the Schizoparmaceae: Coniella and its synonyms Pilidiella and Schizoparme	10.1016/j.simyco.2016.09.001
Coniella erumpens	Fuscous Black	Tourmaline Pink	Fuscous Black	Fuscous Black	Red	Red-Purple	Red	Red	Green-Yellow	olivaceous to black	Revising the Schizoparmaceae: Coniella and its synonyms Pilidiella and Schizoparme	10.1016/j.simyco.2016.09.001
Coniella fusiformis	Indulin Blue	Andover Green	Dull Violet Black (2)	Blue-Violet Black	Purple-Blue	Green-Yellow	Purple-Blue	Purple-Blue	Green-Yellow	olivaceous to black	Revising the Schizoparmaceae: Coniella and its synonyms Pilidiella and Schizoparme	10.1016/j.simyco.2016.09.001
Coniella javanica	Dark Ivy Green	Dark Slate Blue	Iron Grey	Iron Grey	Green-Yellow	Blue	Green-Yellow	Green-Yellow	Green-Yellow	olivaceous to black	Revising the Schizoparmaceae: Coniella and its synonyms Pilidiella and Schizoparme	10.1016/j.simyco.2016.09.001
Coniella koreana	Deep Slate Blue	Bay	Dark Neutral Gray	Dark Neutral Gray	Purple-Blue	Yellow-Red	Purple-Blue	Purple-Blue	Green-Yellow	olivaceous to black	Revising the Schizoparmaceae: Coniella and its synonyms Pilidiella and Schizoparme	10.1016/j.simyco.2016.09.001
Coniella lanneae	Dark Olive	Dark Anthracene Violet	Olivaceous Black (1)	Dark Olive	Yellow	Purple	Yellow	Yellow	Yellow	olivaceous to dark brown	Revising the Schizoparmaceae: Coniella and its synonyms Pilidiella and Schizoparme	10.1016/j.simyco.2016.09.001
Coniella limoniformis	Blackish Plumbeous	Hydrangea Pink	Blackish Plumbeous	Blackish Plumbeous	Purple-Blue	Red	Purple-Blue	Purple-Blue	Green-Yellow	olivaceous to black	Revising the Schizoparmaceae: Coniella and its synonyms Pilidiella and Schizoparme	10.1016/j.simyco.2016.09.001
Coniella malaysiana	Violaceous Black	Fuscous Black	Blackish Plumbeous	Blackish Plumbeous	Purple	Red	Purple-Blue	Purple-Blue	Green-Yellow	olivaceous to black	Revising the Schizoparmaceae: Coniella and its synonyms Pilidiella and Schizoparme	10.1016/j.simyco.2016.09.001
Coniella nicotianae	Light Yellowish Olive	Marine Blue	Dark Olive	Dark Olive	Yellow	Purple-Blue	Yellow	Yellow	Yellow	olivaceous to dark brown	Revising the Schizoparmaceae: Coniella and its synonyms Pilidiella and Schizoparme	10.1016/j.simyco.2016.09.001
Coniella nigra	Blackish Plumbeous	Dark Delft Blue	Fuscous Black	Fuscous Black	Purple-Blue	Blue	Red	Red	Green-Yellow	olivaceous to black	Revising the Schizoparmaceae: Coniella and its synonyms Pilidiella and Schizoparme	10.1016/j.simyco.2016.09.001
Coniella obovata	Blackish Plumbeous	Yellowish Olive	Blackish Plumbeous	Blackish Plumbeous	Purple-Blue	Yellow	Purple-Blue	Purple-Blue	Red	brown to dark brown	Revising the Schizoparmaceae: Coniella and its synonyms Pilidiella and Schizoparme	10.1016/j.simyco.2016.09.001
Coniella paracastaneicola	Blackish Plumbeous	Corinthian Pink	Blackish Plumbeous	Blackish Plumbeous	Purple-Blue	Red-Purple	Purple-Blue	Purple-Blue	Green-Yellow	olivaceous to black	Revising the Schizoparmaceae: Coniella and its synonyms Pilidiella and Schizoparme	10.1016/j.simyco.2016.09.001
Coniella pseudostraminea	Dark Olive	Dark Anthracene Violet	Olivaceous Black (3)	Olivaceous Black (3)	Yellow	Purple	Green-Yellow	Green-Yellow	Green-Yellow	olivaceous to black	Revising the Schizoparmaceae: Coniella and its synonyms Pilidiella and Schizoparme	10.1016/j.simyco.2016.09.001
Coniella quercicola	Dusky Slate-Blue	Pale Fluorite Green	Dusky Violet-Blue (2)	Dusky Violet-Blue (2)	Purple-Blue	Green-Yellow	Purple-Blue	Purple-Blue	Green-Yellow	olivaceous to black	Revising the Schizoparmaceae: Coniella and its synonyms Pilidiella and Schizoparme	10.1016/j.simyco.2016.09.001
Coniella solicola	Blackish Plumbeous	Sky Blue	Leaden Black	Leaden Black	Purple-Blue	Purple-Blue	Purple-Blue	Purple-Blue	Green-Yellow	olivaceous to black	Revising the Schizoparmaceae: Coniella and its synonyms Pilidiella and Schizoparme	10.1016/j.simyco.2016.09.001
Phaeoacremonium austroafricanum	Light Orchraceous-Salmon	Dark Dull Bluish Violet 2	Light Orchraceous-Salmon	Light Orchraceous-Salmon	Yellow-Red	Purple-Blue	Yellow-Red	Yellow-Red	Yellow	brownish orange to yellowish white (MEA)	Taxonomy and Pathology of Togninia (Diaporthales) and its Phaeoacremonium Anamorphs	10.3114/SIM.54.1.1
Phaeoacremonium krajdenii	Light Olive-Gray	Schoenfeld's Purple	Light Olive-Gray	Light Olive-Gray	Green-Yellow	Red-Purple	Green-Yellow	Green-Yellow	Yellow	greyish brown (MEA)	Taxonomy and Pathology of Togninia (Diaporthales) and its Phaeoacremonium Anamorphs	10.3114/SIM.54.1.1
Phaeoacremonium aleophilum	Deep Olive Buff	Ageratum Violet	Pale Pinkish Cinnamon	Pale Pinkish Cinnamon	Yellow	Purple	Yellow-Red	Yellow-Red	Yellow	pale yellow or gray (MEA)	Taxonomy and Pathology of Togninia (Diaporthales) and its Phaeoacremonium Anamorphs	10.3114/SIM.54.1.1
Phaeoacremonium parasitcum	Avellaneous	Bradley's Blue	Deep Olive-Buff	Deep Olive-Buff	Yellow-Red	Blue	Yellow	Yellow	Yellow-Red	olive brown to greyish beige (MEA)	Taxonomy and Pathology of Togninia (Diaporthales) and its Phaeoacremonium Anamorphs	10.3114/SIM.54.1.1
Phaeoacremonium rubrigenum	Light Russet-Vinaceous	Dusky Green-Blue (1)	Pale Brownish Drab	Pale Brownish Drab	Red	Blue	Red	Red	Red-Purple	greyish ruby to greyish rose (MEA)	Taxonomy and Pathology of Togninia (Diaporthales) and its Phaeoacremonium Anamorphs	10.3114/SIM.54.1.1
Phaeoacremonium viticola	Light Vinaceous-Fawn	China Blue	Vinaceous-Buff	Vinaceous-Buff	Yellow-Red	Blue	Yellow-Red	Yellow-Red	Red	brownish grey with greyish Red(MEA)	Taxonomy and Pathology of Togninia (Diaporthales) and its Phaeoacremonium Anamorphs	10.3114/SIM.54.1.1
Phaeoacremonium alvesii	Wood Brown	Pea Green	Light Cinnamon-Drab	Light Cinnamon-Drab	Yellow-Red	Green-Yellow	Yellow-Red	Yellow-Red	Yellow-Red	brownish grey to orange grey (MEA)	Taxonomy and Pathology of Togninia (Diaporthales) and its Phaeoacremonium Anamorphs	10.3114/SIM.54.1.1
Phaeoacremonium griseorubrum	Light Russet-Vinaceous	Pale Green-Yellow	Ocher Red	Ocher Red	Red	Green-Yellow	Red	Red	Red-Purple	greyish ruby (MEA)	Taxonomy and Pathology of Togninia (Diaporthales) and its Phaeoacremonium Anamorphs	10.3114/SIM.54.1.1
Phaeoacremonium inflatipes	Mouse Grey	Pale Varley's Gray	Mouse Grey	Mouse Grey	Yellow-Red	Purple-Blue	Yellow-Red	Yellow-Red	Yellow-Red	orange grey or brownish grey (MEA)	Taxonomy and Pathology of Togninia (Diaporthales) and its Phaeoacremonium Anamorphs	10.3114/SIM.54.1.1
Phaeoacremonium iranianum	Avellaneous	Storm Gray	Drab Gray	Drab Gray	Yellow-Red	Green	Yellow-Red	Yellow-Red	Yellow-Red	greyish brown to greyish orange (MEA)	Taxonomy and Pathology of Togninia (Diaporthales) and its Phaeoacremonium Anamorphs	10.3114/SIM.54.1.1
Phaeoacremonium scolyti	Light Cinnamon-Drab	Pea Green	Light Brownish Drab	Light Brownish Drab	Yellow-Red	Green-Yellow	Red	Red	Red	rose (MEA)	Taxonomy and Pathology of Togninia (Diaporthales) and its Phaeoacremonium Anamorphs	10.3114/SIM.54.1.1
Phaeoacremonium sphinctophorum	Mummy Brown	Livid Purple	Mummy Brown	Mummy Brown	Yellow-Red	Red-Purple	Yellow-Red	Yellow-Red	Yellow-Red	brown or orange grey (MEA)	Taxonomy and Pathology of Togninia (Diaporthales) and its Phaeoacremonium Anamorphs	10.3114/SIM.54.1.1
Phaeoacremonium subulatum	Light Yellowish Olive	Dark Violet	Dark Olive-Buff	Dark Olive-Buff	Yellow	Purple	Yellow	Yellow	Yellow	pale brown to orange white (MEA)	Taxonomy and Pathology of Togninia (Diaporthales) and its Phaeoacremonium Anamorphs	10.3114/SIM.54.1.1
Phaeoacremonium tardicrescens	Drab	Deep Madder Blue	Greyish Sepia	Greyish Sepia	Yellow-Red	Purple-Blue	Yellow-Red	Yellow-Red	Yellow-Red	pale olive brown (MEA)	Taxonomy and Pathology of Togninia (Diaporthales) and its Phaeoacremonium Anamorphs	10.3114/SIM.54.1.1
Phaeoacremonium venezuelense	Avellaneous	Sky Blue	Light Drab	Light Drab	Yellow-Red	Blue	Yellow-Red	Yellow-Red	Yellow-Red	brownish orange to orange-grey (MEA)	Taxonomy and Pathology of Togninia (Diaporthales) and its Phaeoacremonium Anamorphs	10.3114/SIM.54.1.1
Superstratomyces albomucosus (MEA)	Iron Gray	Lilac-Gray	Dusky Green-Gray	Dusky Green-Gray	Yellow	Purple	Blue-Green	Blue-Green	Blue	olive to grey-green or light grey-green (MEA)	Wood staining fungi revealed taxonomic novelties in Pezizomycotina: New order Superstratomycetales and new species Cyanodermella oleoligni	10.1016/j.simyco.2016.11.008
Superstratomyces albomucosus (OA)	Greenish Black	Purplish Gray	Greenish Black	Greenish Black	Blue-Green	Purple	Blue-Green	Blue-Green	Green	olive to grey-green or light grey-green (OA)	Wood staining fungi revealed taxonomic novelties in Pezizomycotina: New order Superstratomycetales and new species Cyanodermella oleoligni	10.1016/j.simyco.2016.11.008
Superstratomyces albomucosus (PDA)	Tea Green	Pale Campanula Blue	Olivaceous Grey	Olivaceous Grey	Green-Yellow	Purple-Blue	Yellow	Yellow	Red	light grey (PDA)	Wood staining fungi revealed taxonomic novelties in Pezizomycotina: New order Superstratomycetales and new species Cyanodermella oleoligni	10.1016/j.simyco.2016.11.008
Superstratomyces flavomucosus (MEA)	Iron Gray	Maize Yellow	Dark Mouse Gray	Dark Mouse Gray	Yellow	Yellow	Yellow-Red	Yellow-Red	Yellow	olive to grey green	Wood staining fungi revealed taxonomic novelties in Pezizomycotina: New order Superstratomycetales and new species Cyanodermella oleoligni	10.1016/j.simyco.2016.11.008
Superstratomyces flavomucosus (OA)	Light Olive-Gray	Pearl Blue	Mineral Gray	Mineral Gray	Green-Yellow	Purple-Blue	Green-Yellow	Green-Yellow	Green-Yellow	olive to grey green	Wood staining fungi revealed taxonomic novelties in Pezizomycotina: New order Superstratomycetales and new species Cyanodermella oleoligni	10.1016/j.simyco.2016.11.008
Superstratomyces flavomucosus (PDA)	Olive-Buff	Dark Purple	Tilleul Buff	Tilleul Buff	Yellow	Red-Purple	Yellow-Red	Yellow-Red	Yellow	light grey	Wood staining fungi revealed taxonomic novelties in Pezizomycotina: New order Superstratomycetales and new species Cyanodermella oleoligni	10.1016/j.simyco.2016.11.008
Superstratomyces atroviridis (MEA)	Iron Gray	Olympic Blue	Slate Color	Slate Color	Yellow	Purple-Blue	Purple-Blue	Purple-Blue	Purple	dark olive to grey green	Wood staining fungi revealed taxonomic novelties in Pezizomycotina: New order Superstratomycetales and new species Cyanodermella oleoligni	10.1016/j.simyco.2016.11.008
Superstratomyces atroviridis (OA)	Iron Grey	Dark Violet-Gray	Iron Grey	Iron Grey	Green-Yellow	Purple-Blue	Green-Yellow	Green-Yellow	Green-Yellow	dark green	Wood staining fungi revealed taxonomic novelties in Pezizomycotina: New order Superstratomycetales and new species Cyanodermella oleoligni	10.1016/j.simyco.2016.11.008
Superstratomyces atroviridis (PDA)	Dark Grayish Olive	Heliotrope Slate	Deep Mouse Gray	Deep Mouse Gray	Yellow	Purple	Yellow-Red	Yellow-Red	Yellow	dark green to grey brown	Wood staining fungi revealed taxonomic novelties in Pezizomycotina: New order Superstratomycetales and new species Cyanodermella oleoligni	10.1016/j.simyco.2016.11.008
Cyanodermella oleoligni (MEA)	Olivaceous Black (1)	Lavender-Gray	Iron Grey	Iron Grey	Yellow	Purple-Blue	Green-Yellow	Green-Yellow	Red	greenish white	Wood staining fungi revealed taxonomic novelties in Pezizomycotina: New order Superstratomycetales and new species Cyanodermella oleoligni	10.1016/j.simyco.2016.11.008
Cyanodermella oleoligni (OA)	Pea Green	Dull Dark Purple	Mineral Gray	Mineral Gray	Green-Yellow	Red-Purple	Green-Yellow	Green-Yellow	Green	green to dark green	Wood staining fungi revealed taxonomic novelties in Pezizomycotina: New order Superstratomycetales and new species Cyanodermella oleoligni	10.1016/j.simyco.2016.11.008
Cyanodermella oleoligni (PDA)	Smoke Grey	Dark Anthrace Purple	Smoke Grey	Smoke Grey	Yellow	Purple	Yellow	Yellow	Yellow	olive green	Wood staining fungi revealed taxonomic novelties in Pezizomycotina: New order Superstratomycetales and new species Cyanodermella oleoligni	10.1016/j.simyco.2016.11.008
Readeriella brunneotingens	Aniline Black	Greenish Slate-Black	Fuscous Black	Fuscous Black	Red	Blue	Red	Red	Red	dark brown	Mycosphaerella is polyphyletic	10.3114/sim.2007.58.01
Verrucocladosporium dirinae	Cinnamon	Danube Green	Cinnamon	Cinnamon	Yellow-Red	Green	Yellow-Red	Yellow-Red	Yellow	grey-olivaceous	Delimiting Cladosporium from morphologically similar genera	10.3114/sim.2007.58.02
Verruconis thailandica	Dark Olive	Methyl Green	Olivaceous Black (1)	Olivaceous Black (1)	Yellow	Blue-Green	Yellow	Yellow	Green-Yellow	olivaceous with ochreous diffusible pigment	The Genera of Fungi - G6: Arthrographis, Kramasamuha, Melnikomyces, Thysanorea, and Verruconis	10.3114/fuse.2020.06.01

## Sheet: 5
	Color Name				Hue Group				Literature Source
	CIELAB		RGB		CIELAB		RGB		Hue Group	Color Description	Journal Title	DOI/ISSN
	Euclidean	Chi-square	Euclidean	Chi-square	Euclidean	Chi-square	Euclidean	Chi-square
Neocosmospora acutispora	Olivaceous Buff	Cotinga Purple	Oive-Buff	Oive-Buff	Yellow	Purple	Yellow	Yellow	Yellow	sulphur yellow to pale luteous (PDA)	Back to the roots: a reappraisal of Neocosmospora	10.3767/persoonia.2019.43.04
Neocosmospora acutispora	Straw Yellow	Deep Soft Blue-Violet	Massicot Yellow	Massicot Yellow	Yellow	Purple-Blue	Yellow	Yellow	Yellow	sulphur yellow to amber (OA)	Back to the roots: a reappraisal of Neocosmospora	10.3767/persoonia.2019.43.04
Neocosmospora ampla	Buff	Deep Dull Violet Blue	Straw	Straw	Yellow	Purple-Blue	Yellow	Yellow	Yellow	straw to pale luteous (PDA)	Back to the roots: a reappraisal of Neocosmospora	10.3767/persoonia.2019.43.04
Neocosmospora ampla	Ivory Yellow	Dark Dull Bluish Violet 2	Marguerite Yellow	Marguerite Yellow	Yellow	Purple-Blue	Yellow	Yellow	Yellow	cream to buff (OA)	Back to the roots: a reappraisal of Neocosmospora	10.3767/persoonia.2019.43.04
Neocosmospora bataticola	Fulvous	Amparo Blue	Mars Orange	Mars Orange	Yellow-Red	Purple-Blue	Yellow-Red	Yellow-Red	Yellow-Red	pale luteous, sienna, saffron, orange to Red(PDA)	Back to the roots: a reappraisal of Neocosmospora	10.3767/persoonia.2019.43.04
Neocosmospora bataticola	Vinaceous-Fawn	Patent Blue	Vinaceous-Fawn	Vinaceous-Fawn	Yellow-Red	Blue	Yellow-Red	Yellow-Red	Yellow-Red	cream, scarlet to rust (OA)	Back to the roots: a reappraisal of Neocosmospora	10.3767/persoonia.2019.43.04
Neocosmospora borneensis	Deep Olive-Buff	Verbena Violet	Vinaceous Buff	Vinaceous Buff	Yellow	Purple	Yellow-Red	Yellow-Red	Yellow-Red	pale luteous to ochreous (PDA)	Back to the roots: a reappraisal of Neocosmospora	10.3767/persoonia.2019.43.04
Neocosmospora borneensis	Vinaceous Buff	Dark Nigrosin Violet	Vinaceous Buff	Vinaceous Buff	Yellow-Red	Purple	Yellow-Red	Yellow-Red	Yellow-Red	flesh to pale salmon (OA)	Back to the roots: a reappraisal of Neocosmospora	10.3767/persoonia.2019.43.04
Neocosmospora bostrycoides	Olivaceous Buff	Dull Bluish Violet (2)	Glass Green	Glass Green	Yellow	Purple-Blue	Green-Yellow	Green-Yellow	Yellow	straw, buff to pale luteous (PDA)	Back to the roots: a reappraisal of Neocosmospora	10.3767/persoonia.2019.43.04
Neocosmospora bostrycoides	Pale Turtle Green	Pallid Violet-Blue	Pale Turtle Green	Pale Turtle Green	Green-Yellow	Purple-Blue	Green-Yellow	Green-Yellow	Yellow	white to pale straw (OA)	Back to the roots: a reappraisal of Neocosmospora	10.3767/persoonia.2019.43.04
Neocosmospora brevicona	Olive-Buff	Nigrosin Blue	Olive-Buff	Olive-Buff	Yellow	Purple-Blue	Yellow	Yellow	Yellow	white, pale luteous to primrose (PDA)	Back to the roots: a reappraisal of Neocosmospora	10.3767/persoonia.2019.43.04
Neocosmospora brevicona	Marguerite Yellow	Pale-Ecru Drab	Pale Olive-Buff	Pale Olive-Buff	Yellow	Yellow-Red	Yellow	Yellow	Yellow-Red	white, buff to primrose (OA)	Back to the roots: a reappraisal of Neocosmospora	10.3767/persoonia.2019.43.04
Neocosmospora brevis	Light Vinaceous Cinnamon	Prussian Blue	Honey	Honey	Yellow-Red	Purple-Blue	Yellow	Yellow	Yellow-Red	orange to saffron with straw to pale luteous periphery (PDA)	Back to the roots: a reappraisal of Neocosmospora	10.3767/persoonia.2019.43.04
Neocosmospora brevis	Ochraceous-Tawny	Cerro Green	Honey Yellow	Honey Yellow	Yellow-Red	Green-Yellow	Yellow	Yellow	Yellow-Red	reverse orange, luteous to amber (PDA)	Back to the roots: a reappraisal of Neocosmospora	10.3767/persoonia.2019.43.04
Neocosmospora brevis	Olivaceous Buff	Dark Dull Bluish Violet 1	Primrose	Primrose	Yellow	Purple-Blue	Yellow	Yellow	Yellow	white, straw to buff (OA)	Back to the roots: a reappraisal of Neocosmospora	10.3767/persoonia.2019.43.04
Neocosmospora crassa	Pale Turtle Green	Purplish Grey	Pale Turtle Green	Pale Turtle Green	Green-Yellow	Red-Purple	Green-Yellow	Green-Yellow	Yellow	white, straw to buff (PDA)	Back to the roots: a reappraisal of Neocosmospora	10.3767/persoonia.2019.43.04
Neocosmospora crassa	Cream Color	Dusky Greenish Blue	Naphthalene Yellow	Naphthalene Yellow	Yellow	Purple-Blue	Yellow	Yellow	Yellow	cream, pale luteous to buff (OA)	Back to the roots: a reappraisal of Neocosmospora	10.3767/persoonia.2019.43.04
Neocosmospora cryptoseptata	Olive-Buff	Burn Blue	Olive-Buff	Olive-Buff	Yellow	Purple-Blue	Yellow	Yellow	Yellow-Red	straw, pale luteous to pale ochreous (PDA)	Back to the roots: a reappraisal of Neocosmospora	10.3767/persoonia.2019.43.04
Neocosmospora cryptoseptata	Olive-Buff	Light Alice Blue	Olive-Buff	Olive-Buff	Yellow	Purple-Blue	Yellow	Yellow	Yellow-Red	pale luteous to pale sienna (OA)	Back to the roots: a reappraisal of Neocosmospora	10.3767/persoonia.2019.43.04
Neocosmospora cucurbitae	Deep Olive-Buff	Purple	Water Green	Water Green	Yellow	Red-Purple	Green-Yellow	Green-Yellow	Yellow	straw to pale luteous (PDA)	Back to the roots: a reappraisal of Neocosmospora	10.3767/persoonia.2019.43.04
Neocosmospora cucurbitae	Seafoam Green	Light Ochraceous-Buff	Seafoam Green	Seafoam Green	Green-Yellow	Yellow-Red	Green-Yellow	Green-Yellow	Yellow	white to straw (OA)	Back to the roots: a reappraisal of Neocosmospora	10.3767/persoonia.2019.43.04
Neocosmospora diminuta	Olivaceous Buff	Puritan Gray	Avellaneous	Vinaceous-Cinnamon	Yellow	Blue	Yellow-Red	Yellow-Red	Yellow-Red	luteous to ochreous (PDA)	Back to the roots: a reappraisal of Neocosmospora	10.3767/persoonia.2019.43.04
Neocosmospora diminuta	Rosy Buff	Porcelain Blue	Salmon-Buff	Salmon-Buff	Yellow-Red	Blue	Yellow-Red	Yellow-Red	Yellow-Red	salmon to flesh with abundant white mycelium at centre (OA)	Back to the roots: a reappraisal of Neocosmospora	10.3767/persoonia.2019.43.04
Neocosmospora elegans	Pale Turtle Green	Dusky Violet-Blue (1)	Pale Turtle Green	Pale Turtle Green	Green-Yellow	Purple-Blue	Green-Yellow	Green-Yellow	Yellow	straw to pale luteous (PDA)	Back to the roots: a reappraisal of Neocosmospora	10.3767/persoonia.2019.43.04
Neocosmospora elegans	Pale Turtle Green	Yvette Violet	Olive-Buff	Olive-Buff	Green-Yellow	Purple	Yellow	Yellow	Yellow	straw to pale buff (OA)	Back to the roots: a reappraisal of Neocosmospora	10.3767/persoonia.2019.43.04
Neocosmospora ferruginea	Sanford's Brown	Green Yellow	Hazel	Sanford's Brown	Yellow-Red	Green-Yellow	Yellow-Red	Yellow-Red	Yellow-Red	sienna, rust to brick (PDA)	Back to the roots: a reappraisal of Neocosmospora	10.3767/persoonia.2019.43.04
Neocosmospora ferruginea	Light Pinkish Cinnamon	Deep Grape-Green	Pale Cinnamon-Pink	Pale Cinnamon-Pink	Yellow-Red	Green-Yellow	Yellow-Red	Yellow-Red	Yellow-Red	peach to rosy buff (OA)	Back to the roots: a reappraisal of Neocosmospora	10.3767/persoonia.2019.43.04
Neocosmospora hypothenemi	Vinaceous Buff	Violet Slate	Pale Grayish Vinaceous	Pale Grayish Vinaceous	Yellow-Red	Purple	Yellow-Red	Yellow-Red	Yellow-Red	pale luteous to saffron (PDA)	Back to the roots: a reappraisal of Neocosmospora	10.3767/persoonia.2019.43.04
Neocosmospora hypothenemi	Vinaceous Buff	Greenish Slate-Black	Olive-Buff	Olive-Buff	Yellow-Red	Blue	Yellow	Yellow	Yellow-Red	white to pale ochreous (OA)	Back to the roots: a reappraisal of Neocosmospora	10.3767/persoonia.2019.43.04
Neocosmospora ipomoeae	Snuff Brown	Greyish Violet	Prout's Brown	Prout's Brown	Yellow-Red	Purple-Blue	Yellow-Red	Yellow-Red	Yellow-Red	pale luteous, saffron to sienna (PDA)	Back to the roots: a reappraisal of Neocosmospora	10.3767/persoonia.2019.43.04
Neocosmospora ipomoeae	Light Ochraceous-Buff	Light Cerulean Blue	Pinkish Buff	Pinkish Buff	Yellow-Red	Blue	Yellow-Red	Yellow-Red	Yellow	cream to buff (OA)	Back to the roots: a reappraisal of Neocosmospora	10.3767/persoonia.2019.43.04
Neocosmospora liriodendri	Pale Fluorite Green	Spectrum Blue	Pale Olive-Buff	Pale Olive-Buff	Green-Yellow	Purple-Blue	Yellow	Yellow	Yellow	straw to primrose (PDA)	Back to the roots: a reappraisal of Neocosmospora	10.3767/persoonia.2019.43.04
Neocosmospora longissima	Wood Brown	Dusky Blue-Violet (1)	Buffy Brown	Buffy Brown	Yellow-Red	Purple-Blue	Yellow-Red	Yellow-Red	Yellow-Red	sienna, umber to rust (PDA)	Back to the roots: a reappraisal of Neocosmospora	10.3767/persoonia.2019.43.04
Neocosmospora longissima	Olive-Buff	Orient Blue	Olive-Buff	Olive-Buff	Yellow	Purple-Blue	Yellow	Yellow	Yellow	buff (OA)	Back to the roots: a reappraisal of Neocosmospora	10.3767/persoonia.2019.43.04
Neocosmospora mori	Deep Olive-Buff	Light Lobelia Violet	Olive-Buff	Olive-Buff	Yellow	Purple	Yellow	Yellow	Yellow	white to pale luteous (PDA)	Back to the roots: a reappraisal of Neocosmospora	10.3767/persoonia.2019.43.04
Neocosmospora nirenbergiana	Marguerite Yellow	Pale Windsor Blue	Marguerite Yellow	Marguerite Yellow	Yellow	Purple-Blue	Yellow	Yellow	Yellow	straw, sulphur Yellowto pale luteous (PDA)	Back to the roots: a reappraisal of Neocosmospora	10.3767/persoonia.2019.43.04
Neocosmospora nirenbergiana	Vinaceous-Fawn	Bradley's Blue	Vinaceous-Buff	Vinaceous-Buff	Yellow-Red	Blue	Yellow-Red	Yellow-Red	Yellow-Red	straw, sulphur Yellowto pale luteous, becoming scarlet, Redto rust (OA)	Back to the roots: a reappraisal of Neocosmospora	10.3767/persoonia.2019.43.04
Neocosmospora oblonga	Ivory Yellow	Greyish Lavender	Yellowish White	Yellowish White	Yellow	Purple	Yellow	Yellow	Yellow	white to pale straw (PDA)	Back to the roots: a reappraisal of Neocosmospora	10.3767/persoonia.2019.43.04
Neocosmospora paraeumartii	Greenish White	Lavender-Grey	Yellowish White	Yellowish White	Yellow	Purple-Blue	Yellow	Yellow	Yellow	white, pale luteous to luteous at centre (PDA)	Back to the roots: a reappraisal of Neocosmospora	10.3767/persoonia.2019.43.04
Neocosmospora paraeumartii	Olive-Buff	Light Forget-me-not Blue	Water Green	Water Green	Yellow	Purple-Blue	Green-Yellow	Green-Yellow	Yellow	straw to buff (OA)	Back to the roots: a reappraisal of Neocosmospora	10.3767/persoonia.2019.43.04
Neocosmospora parceramosa	Pale Olive-Buff	Pale Vinaceous-Fawn	Pale Olive-Buff	Pale Olive-Buff	Yellow	Yellow-Red	Yellow	Yellow	Yellow	white to pale straw (PDA)	Back to the roots: a reappraisal of Neocosmospora	10.3767/persoonia.2019.43.04
Neocosmospora piperis	Vinaceous-Buff	Persian Blue	Vinaceous-Buff	Vinaceous-Buff	Yellow-Red	Purple-Blue	Yellow-Red	Yellow-Red	Yellow-Red	saffron to pale rose, pale luteous to ochreous at periphery (PDA)	Back to the roots: a reappraisal of Neocosmospora	10.3767/persoonia.2019.43.04
Neocosmospora piperis	Buff-Pink	Dark Dull Yellow-Green	Buff-Pink	Buff-Pink	Yellow-Red	Green-Yellow	Yellow-Red	Yellow-Red	Yellow-Red	peach, pale rose to pale scarlet (OA)	Back to the roots: a reappraisal of Neocosmospora	10.3767/persoonia.2019.43.04
Neocosmospora protoensiformis	Olive-Buff	Dark Madder Blue	Olive-Buff	Olive-Buff	Yellow	Purple-Blue	Yellow	Yellow	Yellow-Red	pale luteous to pale brick (PDA)	Back to the roots: a reappraisal of Neocosmospora	10.3767/persoonia.2019.43.04
Neocosmospora protoensiformis	Deep Olive-Buff	Urania Blue	Vinaceous-Buff	Vinaceous-Buff	Yellow	Purple-Blue	Yellow-Red	Yellow-Red	Yellow	pale buff (OA)	Back to the roots: a reappraisal of Neocosmospora	10.3767/persoonia.2019.43.04
Neocosmospora pseudoradicicola	Deep Olive-Buff	Blackish Green-Blue	Olive-Buff	Olive-Buff	Yellow	Purple	Yellow	Yellow	Yellow-Red	pale luteous to pale brick (OA)	Back to the roots: a reappraisal of Neocosmospora	10.3767/persoonia.2019.43.04
Neocosmospora pseudotonkinensis	Olivaceous Buff	Clear Windsor Blue	Deep Chrysolite Green	Chrysolite Green	Yellow	Purple-Blue	Green-Yellow	Green-Yellow	Yellow-Red	pale luteous to ochreous (PDA)	Back to the roots: a reappraisal of Neocosmospora	10.3767/persoonia.2019.43.04
Neocosmospora pseudotonkinensis	Olivaceous Buff	Purplish Gray	Olive-Buff	Olive-Buff	Yellow	Purple	Yellow	Yellow	Yellow	white, cream to pale buff (OA)	Back to the roots: a reappraisal of Neocosmospora	10.3767/persoonia.2019.43.04
Neocosmospora quercicola	Olivaceous Buff	Pale Cerulean Blue	Dark Olive-Buff	Dark Olive-Buff	Yellow	Blue	Yellow	Yellow	Yellow	straw, sulphur Yellowto pale luteous (PDA)	Back to the roots: a reappraisal of Neocosmospora	10.3767/persoonia.2019.43.04
Neocosmospora quercicola	Ivory Yellow	Cotinga Purple	Pale-Ochraceous-Salmon	Pale-Ochraceous-Salmon	Yellow	Purple	Yellow-Red	Yellow-Red	Yellow-Red	white, salmon to pale saffron (OA)	Back to the roots: a reappraisal of Neocosmospora	10.3767/persoonia.2019.43.04
Neocosmospora regularis	Olivaceous Buff	Blanc's Violet	Avellaneous	Avellaneous	Yellow	Purple	Yellow-Red	Yellow-Red	Yellow	straw, luteous, sienna, pale grey-Greento olivaceous buff (PDA)	Back to the roots: a reappraisal of Neocosmospora	10.3767/persoonia.2019.43.04
Neocosmospora regularis	Rosy Buff	Light Sky Blue	Rosy Buff	Rosy Buff	Yellow-Red	Purple-Blue	Yellow-Red	Yellow-Red	Yellow-Red	pale saffron to brick or olivaceous buff to Greenolivaceous (OA)	Back to the roots: a reappraisal of Neocosmospora	10.3767/persoonia.2019.43.04
Neocosmospora robusta	Deep Olive-Buff	Madder Biolet	Olivaceous Buff	Olivaceous Buff	Yellow	Purple	Yellow	Yellow	Yellow	straw to pale luteous, pale sienna at centre (PDA)	Back to the roots: a reappraisal of Neocosmospora	10.3767/persoonia.2019.43.04
Neocosmospora robusta	Olivaceous Buff	Lilac	Olive-Buff	Olive-Buff	Yellow	Purple	Yellow	Yellow	Yellow	straw to sulphur Yellow(OA)	Back to the roots: a reappraisal of Neocosmospora	10.3767/persoonia.2019.43.04
Neocosmospora samuelsii	Deep Olive-Buff	Madder Biolet	Olive-Buff	Olive-Buff	Yellow	Purple	Yellow	Yellow	Yellow	straw to pale luteous (PDA)	Back to the roots: a reappraisal of Neocosmospora	10.3767/persoonia.2019.43.04
Neocosmospora samuelsii	Olivaceous Buff	Light Mauve	Olive-Buff	Olive-Buff	Yellow	Purple	Yellow	Yellow	Yellow	ochreous to buff, pale luteous to luteous at centre (OA)	Back to the roots: a reappraisal of Neocosmospora	10.3767/persoonia.2019.43.04
Neocosmospora silvicola	Antique-Brown	Light Lavender-Violet	Dresden Brown	Dresden Brown	Yellow-Red	Purple	Yellow-Red	Yellow-Red	Yellow-Red	luteous, orange to scarlet or ochreous, blue-Greento pale citrine (PDA)	Back to the roots: a reappraisal of Neocosmospora	10.3767/persoonia.2019.43.04
Neocosmospora silvicola	Dark Olive-Buff	Deep Dull Violet Blue	Vinaceous-Fawn	Vinaceous-Fawn	Yellow	Purple-Blue	Yellow-Red	Yellow-Red	Yellow-Red	pale orange, pale scarlet to pale citrine (OA)	Back to the roots: a reappraisal of Neocosmospora	10.3767/persoonia.2019.43.04
Neocosmospora spathulata	Japan Rose	Acetin Blue	Onion-skin Pink	Vinaceous-Cinnamon	Yellow-Red	Purple-Blue	Yellow-Red	Yellow-Red	Red	peach, scarlet to coral (PDA)	Back to the roots: a reappraisal of Neocosmospora	10.3767/persoonia.2019.43.04
Neocosmospora spathulata	Avellaneous	Pale Mazarine Blue	Vinaceous-Fawn	Vinaceous-Fawn	Yellow-Red	Purple-Blue	Yellow-Red	Yellow-Red	Yellow-Red	salmon, apricot to umber (OA)	Back to the roots: a reappraisal of Neocosmospora	10.3767/persoonia.2019.43.04
Helminthosporium austriacum (pg9)	Dark Citrine	Light Wistaria Blue	Dark Citrine	Dark Citrine	Yellow	Purple-Blue	Yellow	Yellow	Yellow	yellow-green, turning dull yellowish brown (CMD)	Corynespora, Exosporium and Helminthosporium revisited - New species and generic reclassification	10.1016/j.simyco.2017.05.001
Helminthosporium austriacum (pg9)	Ochreous	Spectrum Violet	Yellow Ocher	Yellow Ocher	Yellow-Red	Purple-Blue	Yellow	Yellow	Yellow	orange, centre whitish to pale greenish (MEA)	Corynespora, Exosporium and Helminthosporium revisited - New species and generic reclassification	10.1016/j.simyco.2017.05.001
Helminthosporium caespitosum	Light Olive-Gray	Grayish Blue-Green	Dawn-Grey	Dawn-Grey	Green-Yellow	Blue-Green	Blue-Green	Blue-Green	Green	white turning dull brownish (CMD)	Corynespora, Exosporium and Helminthosporium revisited - New species and generic reclassification	10.1016/j.simyco.2017.05.001
Helminthosporium caespitosum	Pale Smoke Gray	Schoenfeld's Purple	Pale Grayish Vinaceous	Pale Grayish Vinaceous	Yellow	Red-Purple	Yellow-Red	Yellow-Red	Red	white dense flat mat of aerial hyphae, reverse yellowish (MEA)	Corynespora, Exosporium and Helminthosporium revisited - New species and generic reclassification	10.1016/j.simyco.2017.05.001
Helminthosporium juglandinum	Olive Gray	Bradley's Blue	Olivaceous Grey	Olivaceous Grey	Green-Yellow	Blue	Yellow	Yellow	Yellow	brown (CMD)	Corynespora, Exosporium and Helminthosporium revisited - New species and generic reclassification	10.1016/j.simyco.2017.05.001
Helminthosporium juglandinum	Light Orchraceous-Salmon	Pale Amaranth Pink	Pale Pinkish Cinnamon	Pale Pinkish Cinnamon	Yellow-Red	Purple	Yellow-Red	Yellow-Red	Yellow-Red	reddish brown (MEA)	Corynespora, Exosporium and Helminthosporium revisited - New species and generic reclassification	10.1016/j.simyco.2017.05.001
Helminthosporium microsorum	Water Green	Persian Blue	Water Green	Water Green	Green-Yellow	Purple-Blue	Green-Yellow	Green-Yellow	Yellow	pale yellowish (CMD)	Corynespora, Exosporium and Helminthosporium revisited - New species and generic reclassification	10.1016/j.simyco.2017.05.001
Helminthosporium microsorum	Olive-Buff	Light Chicory Blue	Olive-Buff	Olive-Buff	Yellow	Purple-Blue	Yellow	Yellow	Yellow-Red	pale yellowish (MEA)	Corynespora, Exosporium and Helminthosporium revisited - New species and generic reclassification	10.1016/j.simyco.2017.05.001
Helminthosporium quercinum	Hathi Gray	Pale Violet-Gray	Pale Neutral Gray	Pale Neutral Gray	Blue-Green	Purple	Purple-Blue	Purple-Blue	Yellow-Red	dull greyish (CMD)	Corynespora, Exosporium and Helminthosporium revisited - New species and generic reclassification	10.1016/j.simyco.2017.05.001
Helminthosporium quercinum	Pale Smoke Gray	Pearl Blue	Pallid Vinaceous Drab	Pallid Vinaceous Drab	Yellow	Purple-Blue	Red	Red	Red	light brown (MEA)	Corynespora, Exosporium and Helminthosporium revisited - New species and generic reclassification	10.1016/j.simyco.2017.05.001
Helminthosporium tiliae	Dark Olive	Light Alice Blue	Dark Olive	Dark Olive	Yellow	Purple-Blue	Yellow	Yellow	Red	dull grey-brown (CMD)	Corynespora, Exosporium and Helminthosporium revisited - New species and generic reclassification	10.1016/j.simyco.2017.05.001
Helminthosporium tiliae	Deep Olive-Buff	Deep Dutch Blue	Olive-Buff	Olive-Buff	Yellow	Purple-Blue	Yellow	Yellow	Yellow	silver gray (MEA)	Corynespora, Exosporium and Helminthosporium revisited - New species and generic reclassification	10.1016/j.simyco.2017.05.001
Helminthosporium velutinum	Dark Grayish Olive	Tyrian Pink	Dark Grayish Olive	Dark Grayish Olive	Yellow	Red-Purple	Yellow	Yellow	Green	brown with Yellowtint or olivaceous (CMD)	Corynespora, Exosporium and Helminthosporium revisited - New species and generic reclassification	10.1016/j.simyco.2017.05.001
Helminthosporium velutinum	Smoke Gray	Deep Lavender	Pale Drab-Gray	Pale Drab-Gray	Yellow	Purple	Yellow-Red	Yellow-Red	Yellow	grey (MEA)	Corynespora, Exosporium and Helminthosporium revisited - New species and generic reclassification	10.1016/j.simyco.2017.05.001
Allophoma oligotrophica (OA)	Pale Mouse Gray	Deep Quaker Drab	Pale Mouse Gray	Pale Mouse Gray	Yellow-Red	Purple	Yellow-Red	Yellow-Red	Yellow	white to pale olivaceous (OA)	Didymellaceae revisited	10.1016/j.simyco.2017.06.002
Allophoma oligotrophica (MEA)	Deep Mouse Gray	Violaceous White	Dark Olive-Gray	Dark Olive-Gray	Yellow-Red	Purple-Blue	Yellow	Yellow	Yellow	olivaceous (MEA)	Didymellaceae revisited	10.1016/j.simyco.2017.06.002
Allophoma oligotrophica (PDA)	Pallid Mouse Gray	Dark Mouse Gray	Pallid Quaker Drab	Pallid Quaker Drab	Yellow-Red	Yellow-Red	Red-Purple	Red-Purple	Yellow	olivaceous (PDA)	Didymellaceae revisited	10.1016/j.simyco.2017.06.002
Ascochyta boeremae (OA)	Olive-Lake	Paris Blue	Raw Umber	Raw Umber	Yellow	Purple-Blue	Yellow-Red	Yellow-Red	Yellow	yellowish olivaceous (OA)	Didymellaceae revisited	10.1016/j.simyco.2017.06.002
Ascochyta boeremae (PDA)	Greenish Olivaceous	Dusky Blue	Olivaceous (olive)	Olivaceous (olive)	Yellow	Purple-Blue	Yellow	Yellow	Yellow	greenish olivaceous (PDA)	Didymellaceae revisited	10.1016/j.simyco.2017.06.002
Boeremia exigua var. opuli (MEA)	Light Mouse Gray	Glaucous-Gray	Olivaceous Grey	Purplish Grey	Yellow-Red	Blue	Yellow	Red-Purple	Yellow	olivaceous (MEA)	Didymellaceae revisited	10.1016/j.simyco.2017.06.002
Boeremia exigua var. opuli (PDA)	Light Mouse Gray	Deep Quaker Drab	Pale Quaker Drab	Pale Quaker Drab	Yellow-Red	Purple	Purple	Purple	Yellow	white to grey (PDA)	Didymellaceae revisited	10.1016/j.simyco.2017.06.002
Didymella aeria (OA)	Smoke Gray	Pale Dull Glaucous-Blue	Pale Olivaceous Grey	Pale Olivaceous Grey	Yellow	Blue	Yellow	Yellow	Red	brownish olivaceous	Didymellaceae revisited	10.1016/j.simyco.2017.06.002
Didymella aeria (MEA)	Olivaceous Grey	Rood's Lavender	Olivaceous Grey	Olivaceous Grey	Yellow	Purple-Blue	Yellow		Yellow	white to olivaceous	Didymellaceae revisited	10.1016/j.simyco.2017.06.002
Didymella aquatica (OA)	Pale Olivaceous Grey	Prussian Green	Mineral Gray	Mineral Gray	Yellow	Blue-Green	Green-Yellow	Green-Yellow	Yellow	white to amber (OA)	Didymellaceae revisited	10.1016/j.simyco.2017.06.002
Didymella aquatica (MEA)	Dawn Grey	Dark Neutral Gray	Pale Quaker Drab	Pale Quaker Drab	Blue-Green	Purple-Blue	Purple	Purple	Green	white to pale green (MEA)	Didymellaceae revisited	10.1016/j.simyco.2017.06.002
Didymella aquatica (PDA)	Pale Olivaceous Grey	Verdigris	Pale Olivaceous Grey	Pale Olivaceous Grey	Yellow	Blue-Green	Yellow	Yellow	Yellow	white to grey (PDA)	Didymellaceae revisited	10.1016/j.simyco.2017.06.002
Didymella chloroguttulata (MEA)	Iron Grey	Deep Grayish Blue-Green	Dark Mouse Grey	Dark Mouse Grey	Green-Yellow	Blue	Yellow-Red	Yellow-Red	Green	greenish brown (MEA)	Didymellaceae revisited	10.1016/j.simyco.2017.06.002
Didymella ellipsoidea (MEA)	Deep Mouse Gray	Honey	Deep Mouse Gray	Deep Mouse Gray	Yellow-Red	Yellow	Yellow-Red	Yellow-Red	Yellow	grey to olivaceous (MEA)	Didymellaceae revisited	10.1016/j.simyco.2017.06.002
Didymella infuscatispora (OA)	Smoke Gray	Dark Grayish Blue-Green	Light Mouse Gray	Light Mouse Gray	Yellow	Blue	Yellow-Red	Yellow-Red	Yellow-Red	white to amber (OA)	Didymellaceae revisited	10.1016/j.simyco.2017.06.002
Didymella macrophylla (OA)	Light Mouse Gray	Dark Livid Purple	Light Mouse Gray	Light Mouse Gray	Yellow-Red	Red-Purple	Yellow-Red	Yellow-Red	Yellow	white to grey (OA)	Didymellaceae revisited	10.1016/j.simyco.2017.06.002
Didymella pteridis (OA)	Avellaneous	Pale King's Blue	Dark Olive-Buff	Dark Olive-Buff	Yellow-Red	Blue	Yellow	Yellow	Yellow-Red	cinnamon to hazel (OA)	Didymellaceae revisited	10.1016/j.simyco.2017.06.002
Didymella pteridis (PDA)	Dark Olive-Gray	Vinaceous-Purple	Dark Olive-Gray	Dark Olive-Gray	Yellow	Purple	Yellow	Yellow	Yellow-Red	greenish brown (PDA)	Didymellaceae revisited	10.1016/j.simyco.2017.06.002
Didymella sinensis (MEA)	Castor Gray	Deep Slate Blue	Neutral Grey	Neutral Grey	Blue-Green	Purple-Blue	Purple-Blue	Purple-Blue	Green	greyish brown(MEA)	Didymellaceae revisited	10.1016/j.simyco.2017.06.002
Didymella sinensis (PDA)	Pallid Mouse Gray	Light Tyrian Blue	Pallid Mouse Gray	Pallid Mouse Gray	Yellow-Red	Purple-Blue	Yellow-Red	Yellow-Red	Yellow	pale grey (PDA)	Didymellaceae revisited	10.1016/j.simyco.2017.06.002
Didymella suiyangensis (MEA)	Dark Olive-Gray	Light Gull Gray	Deep Quaker Drab	Deep Quaker Drab	Yellow	Blue	Purple	Purple	Yellow	pale grey to greenish olivaceous (MEA)	Didymellaceae revisited	10.1016/j.simyco.2017.06.002
Didymella suiyangensis (PDA)	Pale Olivaceous Grey	Pale Glaucous-Blue	Mineral Gray	Mineral Gray	Yellow	Blue	Green-Yellow	Green-Yellow	Yellow	white to pale greyish brown (PDA)	Didymellaceae revisited	10.1016/j.simyco.2017.06.002
Epicoccum duchesneae (MEA)	Dark Bluish Glaucous	Dark Purple-Drab	Glaucous Grey	Glaucous Grey	Green	Red-Purple	Blue-Green	Blue-Green	Yellow	grey to pale olivaceous (MEA)	Didymellaceae revisited	10.1016/j.simyco.2017.06.002
Epicoccum italicum (OA)	Ctron Green	Pale Laelia Pink	Dull Green-Yellow	Dull Green-Yellow	Green-Yellow	Red	Yellow-Red	Yellow-Red	Green-Yellow	white to yellow, dark iron grey centre (OA)	Didymellaceae revisited	10.1016/j.simyco.2017.06.002
Epicoccum italicum (PDA)	Citrine-Green	Helvetia Blue	Pearl Gray	Pearl Gray	Yellow	Purple-Blue	Blue-Green	Blue-Green	Yellow-Red	yellow (PDA)	Didymellaceae revisited	10.1016/j.simyco.2017.06.002
Epicoccum layuense (PDA)	Olive-Ocher	Lyons Blue	Olive-Ocher	Olive-Ocher	Yellow	Purple-Blue	Yellow	Yellow	Yellow	bright yellow (PDA)	Didymellaceae revisited	10.1016/j.simyco.2017.06.002
Epicoccum layuense (MEA)	Roman Green	Deep Dull Violaceous Blue	Lincoln Green	Lincoln Green	Yellow	Purple-Blue	Green-Yellow	Green-Yellow	Green-Yellow	greenish Yellow(MEA)	Didymellaceae revisited	10.1016/j.simyco.2017.06.002
Epicoccum poae (OA)	Light Yellowish Olive	Grayish Blue-Violet (1)	Old Gold	Old Gold	Yellow	Purple-Blue	Yellow	Yellow	Yellow-Red	saffron (OA)	Didymellaceae revisited	10.1016/j.simyco.2017.06.002
Epicoccum poae (MEA)	Water Green	Alice Blue	Water Green	Water Green	Green-Yellow	Blue	Green-Yellow	Green-Yellow	Green-Yellow	greenish Yellow(MEA)	Didymellaceae revisited	10.1016/j.simyco.2017.06.002
Epicoccum poae (PDA)	Olive-Green	Deep Dull Bluish Violet 2	Mummy Brown	Olive-Green	Yellow	Purple-Blue	Yellow-Red	Yellow	Yellow-Red	saffron (PDA)	Didymellaceae revisited	10.1016/j.simyco.2017.06.002
Heterophoma verbascicola (OA)	Dark Cress Green	Light Chicory Blue	Yew Green	Yew Green	Green-Yellow	Purple-Blue	Green-Yellow	Green-Yellow	Yellow	pale olivaceous (OA)	Didymellaceae revisited	10.1016/j.simyco.2017.06.002
Neoascochyta triticicola (MEA)	Cinnamon	Mazarine Blue	Cinnamon	Cinnamon	Yellow-Red	Purple-Blue	Yellow-Red	Yellow-Red	Yellow-Red	saffron	Didymellaceae revisited	10.1016/j.simyco.2017.06.002
Neodidymelliopsis achlydis (MEA)	Ochreous (ochraceous)	Violet Ultramarine	Yellow Ocher	Yellow Ocher	Yellow-Red	Purple-Blue	Yellow	Yellow	Yellow-Red	saffron to pale yellowish brown	Didymellaceae revisited	10.1016/j.simyco.2017.06.002
Amesia atrobrunnea (PCA)	Light Grayish Olive	Light Varley's Gray	Deep Mouse Gray	Deep Mouse Gray	Yellow	Purple-Blue	Yellow-Red	Yellow-Red	Purple	vinaceous buff (PCA)	Diversity and taxonomy of Chaetomium and chaetomium-like fungi from indoor environments	10.1016/j.simyco.2016.11.005
Amesia cymbiformis (OA)	Tea Green	Slate-Violet (2)	Tea Green	Tea Green	Green-Yellow	Purple-Blue	Green-Yellow	Green-Yellow	Blue	greenish olivaceous to olivaceous (OA)	Diversity and taxonomy of Chaetomium and chaetomium-like fungi from indoor environments	10.1016/j.simyco.2016.11.005
Amesia cymbiformis (PCA)	Smoke Gray	Bluish Green	Castor Gray	Castor Gray	Yellow	Blue-Green	Blue-Green	Blue-Green	Blue	pale smoke grey (PCA)	Diversity and taxonomy of Chaetomium and chaetomium-like fungi from indoor environments	10.1016/j.simyco.2016.11.005
Arcopilus turgidopilosus (OA)	Rainette Green	Pale Soft Blue-Violet	Rainette Green	Rainette Green	Green-Yellow	Purple-Blue	Green-Yellow	Green-Yellow	Green	amber to luteous	Diversity and taxonomy of Chaetomium and chaetomium-like fungi from indoor environments	10.1016/j.simyco.2016.11.005
Arcopilus turgidopilosus (PCA)	Dusky Olive-Green	Pale Russian Blue	Olivaceous Black (1)	Olivaceous Black (2	Green-Yellow	Purple-Blue	Yellow	Green-Yellow	Yellow	pale luteous to amber	Diversity and taxonomy of Chaetomium and chaetomium-like fungi from indoor environments	10.1016/j.simyco.2016.11.005
Arcopilus turgidopilosus (MEA)	Light Olive-Gray	Pallid Vinaceous-Drab	Light Olive-Gray	Light Olive-Gray	Green-Yellow	Red	Green-Yellow	Green-Yellow	Yellow	Redto pale rust	Diversity and taxonomy of Chaetomium and chaetomium-like fungi from indoor environments	10.1016/j.simyco.2016.11.005
Botryotrichum murorum (PCA)	Clear Green-Blue Gray	Jade Green	Green-Blue Slate	Green-Blue Slate	Purple-Blue	Green-Yellow	Purple-Blue	Purple-Blue	Yellow	olivaceous buff (PCA)	Diversity and taxonomy of Chaetomium and chaetomium-like fungi from indoor environments	10.1016/j.simyco.2016.11.005
Botryotrichum murorum (DG18)	Pearl Gray	Mazarine Blue	Pearl Blue	Pearl Blue	Blue-Green	Purple-Blue	Purple-Blue	Purple-Blue	Red	pale buff to buff (DG18)	Diversity and taxonomy of Chaetomium and chaetomium-like fungi from indoor environments	10.1016/j.simyco.2016.11.005
Botryotrichum peruvianum (MEA)	Olive-Buff	Dark Slate-Violet 1	Tilleul Buff	Tilleul Buff	Yellow	Purple	Yellow-Red	Yellow-Red	Yellow	buff to pale ochraceous (MEA)	Diversity and taxonomy of Chaetomium and chaetomium-like fungi from indoor environments	10.1016/j.simyco.2016.11.005
Botryotrichum peruvianum (DG18)	Pale Smoke Gray	Dull Violet Black (2)	Olive-Buff	Pale Smoke Gray	Yellow	Purple-Blue	Yellow	Yellow	Yellow	buff to honey (DG18)	Diversity and taxonomy of Chaetomium and chaetomium-like fungi from indoor environments	10.1016/j.simyco.2016.11.005
Phyllosticta paracapitalensis (MEA)	Iron Grey	Pale Campanula Blue	Dark Mouse Gray	Dark Mouse Gray	Green-Yellow	Purple-Blue	Yellow-Red	Yellow-Red	Yellow	greenish to dark Green(MEA)	First report of Phyllosticta citricarpa and description of two new species, P. paracapitalensis and P. paracitricarpa, from citrus in Europe	10.1016/j.simyco.2017.05.003
Phyllosticta paracapitalensis (OA)	Iron Grey	Vinaceous-Slate	Dark Grayish Olive	Dark Grayish Olive	Green-Yellow	Purple	Yellow	Yellow	Yellow	dark greenish (OA)	First report of Phyllosticta citricarpa and description of two new species, P. paracapitalensis and P. paracitricarpa, from citrus in Europe	10.1016/j.simyco.2017.05.003
Phyllosticta paracapitalensis (PDA)	Dark Olive	Argyle Purple	Dark Olive	Dark Olive	Yellow	Purple	Yellow	Yellow	Red	greenish to dark Green(PDA)	First report of Phyllosticta citricarpa and description of two new species, P. paracapitalensis and P. paracitricarpa, from citrus in Europe	10.1016/j.simyco.2017.05.003
Phyllosticta capitalensis (MEA)	Dark Olive	Bluish Slate-Black	Dark Ivy Green	Dark Ivy Green	Yellow	Purple-Blue	Green-Yellow	Green-Yellow	Yellow	greenish to dark Green(MEA)	First report of Phyllosticta citricarpa and description of two new species, P. paracapitalensis and P. paracitricarpa, from citrus in Europe	10.1016/j.simyco.2017.05.003
Phyllosticta capitalensis (OA)	Olivaceous Black	Light Perilla Purple	Fuscous Black	Fuscous Black	Green-Yellow	Red-Purple	Red	Red	Yellow	dark greenish (OA)	First report of Phyllosticta citricarpa and description of two new species, P. paracapitalensis and P. paracitricarpa, from citrus in Europe	10.1016/j.simyco.2017.05.003
Phyllosticta capitalensis (PDA)	Dark Olive	Buff	Olivaceous Black (1)	Olivaceous Black (1)	Yellow	Yellow	Yellow	Yellow	Red	greenish to dark Green(PDA)	First report of Phyllosticta citricarpa and description of two new species, P. paracapitalensis and P. paracitricarpa, from citrus in Europe	10.1016/j.simyco.2017.05.003
Phyllosticta paracitricarpa (MEA)	Deep Seafoam Green	Pale Violet	Light Chalcedony Yellow	Light Chalcedony Yellow	Green-Yellow	Purple	Green-Yellow	Green-Yellow	Blue-Green	Yellowto leaden grey	First report of Phyllosticta citricarpa and description of two new species, P. paracapitalensis and P. paracitricarpa, from citrus in Europe	10.1016/j.simyco.2017.05.003
Phyllosticta paracitricarpa (OA)	Dark Ivy Green	Clear Windsor Blue	Olivaceous Black (1)	Olivaceous Black (1)	Green-Yellow	Purple-Blue	Yellow	Yellow	Red	greenish to dark Green	First report of Phyllosticta citricarpa and description of two new species, P. paracapitalensis and P. paracitricarpa, from citrus in Europe	10.1016/j.simyco.2017.05.003
Phyllosticta paracitricarpa (PDA)	Dark Olive	Raisin Purple	Olivaceous Black (2)	Olivaceous Black (2)	Yellow-Red	Red-Purple	Green-Yellow	Green-Yellow	Red	olivaceous gray to pale dark grey	First report of Phyllosticta citricarpa and description of two new species, P. paracapitalensis and P. paracitricarpa, from citrus in Europe	10.1016/j.simyco.2017.05.003
Phyllosticta citricarpa (MEA)	Olivaceous Black (2)	Blackish Violet-Gray	Olivaceous Black (2)	Olivaceous Black (2)	Green-Yellow	Purple-Blue	Green-Yellow	Green-Yellow	Blue-Green	Yellowto leaden grey	First report of Phyllosticta citricarpa and description of two new species, P. paracapitalensis and P. paracitricarpa, from citrus in Europe	10.1016/j.simyco.2017.05.003
Phyllosticta citricarpa (OA)	Dark Cress Green	China Blue	Fuscous Black	Fuscous Black	Green-Yellow	Blue	Red	Red	Red	greenish to dark Green	First report of Phyllosticta citricarpa and description of two new species, P. paracapitalensis and P. paracitricarpa, from citrus in Europe	10.1016/j.simyco.2017.05.003
Phyllosticta citricarpa (PDA)	Olivaceous Black (2)	Dull Violet Black (2)	Aniline Black	Aniline Black	Green-Yellow	Purple-Blue	Red	Red	Red	olivaceous gray to pale dark grey	First report of Phyllosticta citricarpa and description of two new species, P. paracapitalensis and P. paracitricarpa, from citrus in Europe	10.1016/j.simyco.2017.05.003
Allophoma pterospermicola (PDA)	Roman Green	Dull Bluish Violet (3)	Olive-Green	Olive-Green	Yellow	Purple	Yellow	Yellow	Yellow	olivaceous	Genera of phytopathogenic fungi: GOPHY 4	10.3114/sim.2022.101.06
Alternaria aconidiophora (PCA)	Tea Green	Magenta	Tea Green	Tea Green	Green-Yellow	Red-Purple	Green-Yellow	Green-Yellow	Green	greenish grey	Genera of phytopathogenic fungi: GOPHY 5	10.3114/sim.2022.101.06
Alternaria altcampina (PCA)	Dark Olive	Violet-Slate	Olivaceous Black (3)	Olivaceous Black (3)	Yellow	Purple-Blue	Green-Yellow	Green-Yellow	Green	dark green	Genera of phytopathogenic fungi: GOPHY 6	10.3114/sim.2022.101.06
Alternaria chlamydosporifera (PCA)	Blackish Plumbeous	Olive-Lake	Blackish Plumbeous	Blackish Plumbeous	Purple-Blue	Yellow	Purple-Blue	Purple-Blue	Green	dark Green	Genera of phytopathogenic fungi: GOPHY 7	10.3114/sim.2022.101.06
Alternaria curvata (OA)	Dark Greenish Olive	Yvette Violet	Dark Olive	Dark Olive	Yellow	Purple	Yellow	Yellow	Green-Yellow	dull green	Genera of phytopathogenic fungi: GOPHY 8	10.3114/sim.2022.101.06
Alternaria fimeti (PCA)	Fuscous Black	Pallid Grayish Violet-Blue	Fuscous Black	Fuscous Black	Red	Purple-Blue	Red	Red	Yellow	olive brown (brownish olive)	Genera of phytopathogenic fungi: GOPHY 9	10.3114/sim.2022.101.06
Alternaria inflata (PCA)	Dark Olive	Light Alice Blue	Dark Olive	Dark Olive	Yellow	Purple-Blue	Yellow	Yellow	Green	dull Green	Genera of phytopathogenic fungi: GOPHY 10	10.3114/sim.2022.101.06
Alternaria lawrencei (PCA)	Dark Olive	Lavander	Olivaceous Black (1)	Olivaceous Black (1)	Yellow	Purple	Yellow	Yellow	Yellow	olive	Genera of phytopathogenic fungi: GOPHY 11	10.3114/sim.2022.101.06
Alternaria montsantina (PCA)	Greenish Olivaceous	Deep Wedgewood Blue	Greenish Olivaceous	Greenish Olivaceous	Yellow	Purple-Blue	Yellow	Yellow	Yellow	olive brown (brownish olive)	Genera of phytopathogenic fungi: GOPHY 12	10.3114/sim.2022.101.06
Alternaria pobletensis (OA)	Olivaceous Black	Dark Grayish Blue-Green	Greenish Black	Greenish Black	Green-Yellow	Blue	Blue-Green	Blue-Green	Green	greyish Greento dull green	Genera of phytopathogenic fungi: GOPHY 13	10.3114/sim.2022.101.06
Alternaria pseudoventricosa (PCA)	Olivaceous Black (1)	Violaceous Grey	Olivaceous Black (3)	Olivaceous Black (3)	Yellow	Purple	Green-Yellow	Green-Yellow	Green	dark green	Genera of phytopathogenic fungi: GOPHY 14	10.3114/sim.2022.101.06
Elsinoe picconiae (OA)	Mahogany Red	Pale Cerulean Blue	Chestnut	Chestnut	Yellow-Red	Blue	Yellow-Red	Yellow-Red	Red	scarlet	Genera of phytopathogenic fungi: GOPHY 15	10.3114/sim.2022.101.06
Elsinoe veronicae (OA)	Morocco Red	Gendarme Blue	Pale Ochraceous-Salmon	Pale Ochraceous-Salmon	Red	Purple-Blue	Yellow-Red	Yellow-Red	Red	scarlet	Genera of phytopathogenic fungi: GOPHY 16	10.3114/sim.2022.101.06
Seiridium pezizoides (PDA)	Roman Green	Blackish Violet	Dark Olive	Raw Umber	Yellow	Purple	Yellow	Yellow-Red	Yellow	olivaceous to luteous	Genera of phytopathogenic fungi: GOPHY 17	10.3114/sim.2022.101.06
Seiridium unicorne (CMA)	Deep Chrysolite Green	Deep Dull Violaceous Blue	Greenish Olivaceous	Greenish Olivaceous	Green-Yellow	Purple-Blue	Yellow	Yellow	Yellow	citrine to olivaceous	Genera of phytopathogenic fungi: GOPHY 18	10.3114/sim.2022.101.06
Phoma saxea (MEA)	Mummy Brown	Ethyl Green	Aniline Black	Aniline Black	Yellow-Red	Blue-Green	Red	Red	Purple-Blue	violet-slate (MEA)	Highlights of the Didymellaceae: A polyphasic approach to characterise Phoma and related pleosporalean genera	10.3114/sim.2010.65.01
Phoma pedeiae (MEA)	Pale Olive-Buff	Pale Forget-me-not Blue	Tilleul Buff	Tilleul Buff	Yellow	Purple-Blue	Yellow-Red	Yellow-Red	Yellow	smoke-grey to greenish olivaceous (MEA)	Highlights of the Didymellaceae: A polyphasic approach to characterise Phoma and related pleosporalean genera	10.3114/sim.2010.65.01
Phoma dimorpha (MEA)	Pinkish Buff	Pale Wistaria Blue	Pale Ochraceous-Buff	Pale Ochraceous-Buff	Yellow-Red	Purple-Blue	Yellow-Red	Yellow-Red	Yellow	amber or iron-grey (MEA)	Highlights of the Didymellaceae: A polyphasic approach to characterise Phoma and related pleosporalean genera	10.3114/sim.2010.65.01
Phoma brasiliensis (MEA)	Dark Olive-Buff	Madder Biolet	Dark Olive-Buff	Dark Olive-Buff	Yellow	Purple	Yellow	Yellow	Yellow	greenish olivaceous to greenish grey (MEA)	Highlights of the Didymellaceae: A polyphasic approach to characterise Phoma and related pleosporalean genera	10.3114/sim.2010.65.01
Boeremia exigua var. gilvescens (MEA)	Brownish Olive	Livid Purple	Dark Greenish Olive	Dark Greenish Olive	Yellow	Red-Purple	Yellow	Yellow	Yellow	smoke-grey with some mouse-grey zones (MEA)	Highlights of the Didymellaceae: A polyphasic approach to characterise Phoma and related pleosporalean genera	10.3114/sim.2010.65.01
Boeremia exigua var. pseudolilacis (MEA)	Light Drab	Raisin Purple	Smoke Gray	Smoke Gray	Yellow-Red	Red-Purple	Yellow	Yellow	Yellow	smoke-grey with some mouse-grey to white zones (MEA)	Highlights of the Didymellaceae: A polyphasic approach to characterise Phoma and related pleosporalean genera	10.3114/sim.2010.65.01
Alternaria curvata (PCA)	Olivaceous Black	Auricula Purple	Blackish Plumbeous	Blackish Plumbeous	Green-Yellow	Red-Purple	Purple-Blue	Purple-Blue	Yellow	olive	Genera of phytopathogenic fungi: GOPHY 8	10.3114/sim.2022.101.06
Alternaria chlamydosporifera (OA)	Blackish Plumbeous	Dark Mouse Gray	Greenish Black	Greenish Black	Purple-Blue	Yellow-Red	Blue-Green	Blue-Green	Green	dark green	Genera of phytopathogenic fungi: GOPHY 7	10.3114/sim.2022.101.06
Alternaria altcampina (OA)	Olivaceous Black (1)	Heliotrope Gray	Olivaceous Black (1)	Olivaceous Black (1)	Yellow	Purple	Yellow	Yellow	Green	dark green	Genera of phytopathogenic fungi: GOPHY 7	10.3114/sim.2022.101.06
Polyscytalum pinicola (PDA)	Smoke Grey	Dark Anthracene Violet	Olive-Buff	Olive-Buff	Yellow	Purple	Yellow	Yellow	Yellow-Red	isabelline	New and Interesting Fungi 6	10.3114/fuse.2020.06.09
Catenulostroma protearum (OA)	Castor Gray	Pallid Vinaceous-Drab	Castor Gray	Castor Gray	Purple-Blue	Red	Blue-Green	Blue-Green	Green-Yellow	iron-grey to greenish	Phylogenetic lineages in the Capnodiales	10.3114/sim.2009.64.02
Devriesia hilliana (OA)	Dusky Green-Gray	Light Violet-Gray	Deep Slate-Olive	Deep Slate-Olive	Blue-Green	Purple	Green-Yellow	Green-Yellow	Yellow-Red	mouse-grey	Phylogenetic lineages in the Capnodiales	10.3114/sim.2009.64.02
Devriesia lagerstroemiae (OA)	Mineral Gray	Vinaceous-Purple	Castor Gray	Castor Gray	Green-Yellow	Red-Purple	Blue-Green	Blue-Green	Green-Yellow	iron-grey	Phylogenetic lineages in the Capnodiales	10.3114/sim.2009.64.02
Devriesia strelitziicola (OA)	Dawn Grey	Anthacene Purple	Deep Mouse Gray	Deep Mouse Gray	Blue-Green	Red-Purple	Yellow-Red	Yellow-Red	Yellow-Red	mouse- grey	Phylogenetic lineages in the Capnodiales	10.3114/sim.2009.64.02
Hortaea thailandica (OA)	Iron Grey	Lichen Green	Dull Greenish Black (2)	Dull Greenish Black (2)	Green-Yellow	Green	Green-Yellow	Green-Yellow	Blue-Green	greenish black, with sparse olivaceous-grey aerial mycelium	Phylogenetic lineages in the Capnodiales	10.3114/sim.2009.64.02
Elsinoe asclepiadea (MEA)	Umber	Lavender-Blue	Antique Brown	Sudan Brown	Yellow-Red	Purple-Blue	Yellow-Red	Yellow-Red	Yellow-Red	cinnamon with paler whitish periphery	Phylogeny and taxonomy of the scab and spot anthracnose fungus Elsinoë (Myriangiales, Dothideomycetes)	10.1016/j.simyco.2017.02.001
Elsinoe euphorbiae (MEA)	Sepia	Seafoam Yellow	Sepia	Sepia	Yellow-Red	Green-Yellow	Yellow-Red	Yellow-Red	Red	cinnamon to sepia	Phylogeny and taxonomy of the scab and spot anthracnose fungus Elsinoë (Myriangiales, Dothideomycetes)	10.1016/j.simyco.2017.02.001
Elsinoe krugii (MEA)	Bay	Deep Delft Blue	Hessian Brown	Hessian Brown	Yellow-Red	Purple-Blue	Red	Red	Yellow-Red	apricot to brown	Phylogeny and taxonomy of the scab and spot anthracnose fungus Elsinoë (Myriangiales, Dothideomycetes)	10.1016/j.simyco.2017.02.001
Elsinoe ledi (MEA)	Light Drab	Deep Dutch Blue	Smoke Grey	Smoke Grey	Yellow-Red	Purple-Blue	Yellow	Yellow	Yellow-Red	cinnamon	Phylogeny and taxonomy of the scab and spot anthracnose fungus Elsinoë (Myriangiales, Dothideomycetes)	10.1016/j.simyco.2017.02.001
Elsinoe menthae (MEA)	Fuscous-Black	Dark Violet Gray	Aniline Black	Aniline Black	Yellow-Red	Purple-Blue	Red	Red	Red	brown vinaceous to black, with cinnamon	Phylogeny and taxonomy of the scab and spot anthracnose fungus Elsinoë (Myriangiales, Dothideomycetes)	10.1016/j.simyco.2017.02.001
Elsinoe mimosae (MEA)	Umber	Mathews' Blue	Hazel	Dresden Brown	Yellow-Red	Purple-Blue	Yellow-Red	Yellow-Red	Yellow-Red	brown with apricot margins	Phylogeny and taxonomy of the scab and spot anthracnose fungus Elsinoë (Myriangiales, Dothideomycetes)	10.1016/j.simyco.2017.02.001
Elsinoe pongamiae (MEA)	Light Vinaceous-Fawn	Deep Grayish Lavender	Light Vinaceous-Fawn	Vinaceous-Buff	Yellow-Red	Purple	Yellow-Red	Yellow-Red	Red	white to rosy buff	Phylogeny and taxonomy of the scab and spot anthracnose fungus Elsinoë (Myriangiales, Dothideomycetes)	10.1016/j.simyco.2017.02.001
Elsinoe salicina (MEA)	Cinnamon	Pale Violet	Cacao Brown	Tawny	Yellow-Red	Purple	Yellow-Red	Yellow-Red	Yellow	apricot	Phylogeny and taxonomy of the scab and spot anthracnose fungus Elsinoë (Myriangiales, Dothideomycetes)	10.1016/j.simyco.2017.02.001
Elsinoe solidaginis (MEA)	Olivaceous Black (1)	Deep Purplish Gray	Fuscous-Black	Fuscous-Black	Yellow	Purple	Yellow-Red	Yellow-Red	Red	greyish to black, with cinnamon	Phylogeny and taxonomy of the scab and spot anthracnose fungus Elsinoë (Myriangiales, Dothideomycetes)	10.1016/j.simyco.2017.02.001
Elsinoe tectificae (MEA)	Mummy Brown	Light Chicory Blue	Dark Olive	Dark Olive	Yellow-Red	Purple-Blue	Yellow	Yellow	Yellow	pale, orange grey aerial mycelium, turning greenish grey	Phylogeny and taxonomy of the scab and spot anthracnose fungus Elsinoë (Myriangiales, Dothideomycetes)	10.1016/j.simyco.2017.02.001
Elsinoe terminaliae (MEA)	Cinnamon-Buff	Lavender-Violet	Yellow Ocher	Yellow Ocher	Yellow-Red	Purple	Yellow	Yellow	Yellow	greyish lilac centrally followed by salmon and violet slate	Phylogeny and taxonomy of the scab and spot anthracnose fungus Elsinoë (Myriangiales, Dothideomycetes)	10.1016/j.simyco.2017.02.001
Elsinoe veneta (MEA)	Isabella Color	Marine Blue	Dark Olive-Buff	Dark Olive-Buff	Yellow	Purple-Blue	Yellow	Yellow	Yellow	rosy buff to apricot	Phylogeny and taxonomy of the scab and spot anthracnose fungus Elsinoë (Myriangiales, Dothideomycetes)	10.1016/j.simyco.2017.02.001
Paraconiothyrium maculicutis (OA)	Medal Bronze	Berlin Blue	Honey	Honey	Yellow	Purple-Blue	Yellow	Yellow	Yellow	olivaceous buff to greenish olivaceous/grey olivaceous (OA)	Phytopathogenic Dothideomycetes	1872-9797
Pleurophoma pleurospora (OA)	Dark Olive-Buff	Berlin Blue	Vinaceous-Fawn	Vinaceous-Fawn	Yellow	Purple-Blue	Yellow-Red	Yellow-Red	Yellow	greenish olivaceous/olivaceous to rosy-buff and sepia (OA)	Phytopathogenic Dothideomycetes	1872-9797
Aposphaeria corallinolutea (OA)	Cinnamon	Hortense Violet	Burnt Sienna	Burnt Sienna	Yellow-Red	Purple	Yellow-Red	Yellow-Red	Red	vinaceous to brick (OA)	Phytopathogenic Dothideomycetes	1872-9797
Aposphaeria populina (OA)	Sepia	Chartreuse Yellow	Hessian Brown	Hessian Brown	Yellow-Red	Green-Yellow	Red	Red	Yellow	grey olivaceous/olivaceous to pale luteous/luteous (OA)	Phytopathogenic Dothideomycetes	1872-9797
Caryophylloseptoria lychnidis (OA)	Warbler Green	Clear Cadet Blue	Dark Citrine	Herbage Green	Yellow	Purple-Blue	Yellow	Green-Yellow	Yellow	pure Yellowto straw (OA)	Phytopathogenic Dothideomycetes	1872-9797
Caryophylloseptoria silenes (OA)	Aniline Yellow	Andover Green	Aniline Yellow	Aniline Yellow	Yellow	Green-Yellow	Yellow	Yellow	Yellow	pure Yellowto luteous (OA)	Phytopathogenic Dothideomycetes	1872-9797
Ramosiphorum echinoporiae (MEA)	Pale Olive-Gray	Dark Livid Purple	Pale Olive-Gray	Pale Olive-Gray	Yellow	Red-Purple	Yellow	Yellow	Yellow-Red	rosy buff	Redisposition of acremonium-like fungi in Hypocreales	10.3114/sim.2023.105.02
Ramosiphorum polyporicola (MEA)	Pale Ochraceous-Buff	Pallid Violet-Blue	Pale Cinnamon-Pink	Pale Ochraceous-Buff	Yellow-Red	Purple-Blue	Yellow-Red	Yellow-Red	Yellow-Red	rosy buff	Redisposition of acremonium-like fungi in Hypocreales	10.3114/sim.2023.105.02
Protocreopsis rutila (PDA)	Light Cinnamon-Drab	Greenish Grey	Avellaneous	Avellaneous	Yellow-Red	Green	Yellow-Red	Yellow-Red	Yellow-Red	sienna at centre, peach at middle, salmon at periphery	Redisposition of acremonium-like fungi in Hypocreales	10.3114/sim.2023.105.02
Emericellopsis brunneiguttula (MEA)	Light Grayish Vinaceous	Violaceous Grey	Pale Vinaceous-Drab	Pale Vinaceous-Drab	Red	Purple	Red	Red	Yellow-Red	peach at centre, rosy buff at periphery	Redisposition of acremonium-like fungi in Hypocreales	10.3114/sim.2023.105.02
Emericellopsis fimetaria (MEA)	Vinaceous Buff	Benzol Green	Light Orchraceous-Salmon	Light Orchraceous-Salmon	Yellow-Red	Blue-Green	Yellow-Red	Yellow-Red	Yellow-Red	centre with pale grey, straw, rosy buff, at periphery,	Redisposition of acremonium-like fungi in Hypocreales	10.3114/sim.2023.105.02
Acremonium brunneisporum (PDA)	Drab-Gray	Dark Gobelin Blue	Pale Ecru-Drab	Pale Ecru-Drab	Yellow-Red	Blue	Yellow-Red	Yellow-Red	Yellow-Red	dark brick at centre, rosy buff at periphery	Redisposition of acremonium-like fungi in Hypocreales	10.3114/sim.2023.105.02
Acremonium multiramosum (PDA)	Vinaceous-Buff	Pale Rosolane Purple	Olive-Buff	Olive-Buff	Yellow-Red	Red-Purple	Yellow	Yellow	Yellow-Red	rosy buff	Redisposition of acremonium-like fungi in Hypocreales	10.3114/sim.2023.105.02
Acremonium synnematoferum (MEA)	Gull Gray	Pale Smoke Gray	Cinerous	Cinerous	Purple-Blue	Yellow	Purple-Blue	Purple-Blue	Yellow-Red	rosy buff (MEA)	Redisposition of acremonium-like fungi in Hypocreales	10.3114/sim.2023.105.02
Acremonium synnematoferum (PDA)	Smoke Grey	Beryl Blue	Drab-Gray	Drab-Gray	Yellow	Blue	Yellow-Red	Yellow-Red	Yellow	buff (PDA)	Redisposition of acremonium-like fungi in Hypocreales	10.3114/sim.2023.105.02
Acremonium purpurascens (MEA)	Smoke Grey	Payne's Gray	Olive-Buff	Olive-Buff	Yellow	Purple-Blue	Yellow	Yellow	Yellow-Red	buff at centre, felty and rosy buff at periphery	Redisposition of acremonium-like fungi in Hypocreales	10.3114/sim.2023.105.02
Waltergamsia catenata (PDA)	Vinaceous-Buff	Deep Grayish Lavender	Light Vinaceous-Fawn	Light Vinaceous-Fawn	Yellow-Red	Purple	Yellow-Red	Yellow-Red	Yellow-Red	rosy buff	Redisposition of acremonium-like fungi in Hypocreales	10.3114/sim.2023.105.02
Bulbithecium truncatum (PDA)	Pale Mouse Grey	Deep Medici Blue	Pale Mouse Grey	Pale Mouse Grey	Yellow-Red	Blue	Yellow-Red	Yellow-Red	Yellow	creamy white, pale fawn at centre	Redisposition of acremonium-like fungi in Hypocreales	10.3114/sim.2023.105.02
Proxiovicillium blochii (MEA)	Light Pinkish Cinnamon	Dark Ivy Green	Rosy Buff	Rosy Buff	Yellow-Red	Green-Yellow	Yellow-Red	Yellow-Red	Yellow-Red	rosy buff	Redisposition of acremonium-like fungi in Hypocreales	10.3114/sim.2023.105.02
Hapsidospora stercoraria (PDA)	Avellaneous	Lilac	Vinaceous Buff	Vinaceous Buff	Yellow-Red	Purple	Yellow-Red	Yellow-Red	Yellow-Red	salmon (PDA)	Redisposition of acremonium-like fungi in Hypocreales	10.3114/sim.2023.105.02
Hapsidospora variabilis (PDA)	Light Orchraceous-Salmon	Parula Blue	Pale Cinnamon-Pink	Pale Cinnamon-Pink	Yellow-Red	Purple-Blue	Yellow-Red	Yellow-Red	Yellow-Red	rosy buff	Redisposition of acremonium-like fungi in Hypocreales	10.3114/sim.2023.105.02
Alloacremonium ferrugineum (OA)	Tilleul Buff	Schoenfeld's Purple	Olive-Buff	Pallid Vinaceous-Drab	Yellow-Red	Red-Purple	Yellow	Red	Yellow-Red	buff to salmon (OA)	Redisposition of acremonium-like fungi in Hypocreales	10.3114/sim.2023.105.02
Alloacremonium humicola (MEA)	Pinkish Buff	Light Mauve	Pale Ochraceous-Buff	Pale Ochraceous-Buff	Yellow-Red	Purple	Yellow-Red	Yellow-Red	Yellow-Red	rosy buff	Redisposition of acremonium-like fungi in Hypocreales	10.3114/sim.2023.105.02
Valsonectria hilaris (PDA)	Cinnamon-Buff	Chicory Blue	Vinaceous-Cinnamon	Vinaceous-Cinnamon	Yellow-Red	Purple-Blue	Yellow-Red	Yellow-Red	Yellow-Red	salmon (PDA)	Redisposition of acremonium-like fungi in Hypocreales	10.3114/sim.2023.105.02
Valsonectria inflata (MEA)	Olive-Buff	Blackish Purple	Olive-Buff	Olive-Buff	Yellow	Red-Purple	Yellow	Yellow	Yellow-Red	rosy buff (MEA)	Redisposition of acremonium-like fungi in Hypocreales	10.3114/sim.2023.105.02
Sarocladium fuscum (PDA)	Light Vinaceous-Cinnamon	Mathews' Purple	Light Pinkish Cinnamon	Light Pinkish Cinnamon	Yellow-Red	Purple	Yellow-Red	Yellow-Red	Yellow-Red	pale orange at centre, peach and crenate margin, abundant orange (PDA)	Redisposition of acremonium-like fungi in Hypocreales	10.3114/sim.2023.105.02
Parasarocladium funiculosum (MEA)	Olive-Buff	Deep Dutch Blue	Pale Pinkish Buff	Pale Pinkish Buff	Yellow	Purple-Blue	Yellow-Red	Yellow-Red	Yellow-Red	vinaceous buff, rosy buff at periphery (MEA)	Redisposition of acremonium-like fungi in Hypocreales	10.3114/sim.2023.105.02
Phialemonium thermophilum (MEA)	Light Mouse Gray	Blackish Slate	Pale Purplish Gray	Pale Purplish Gray	Yellow-Red	Purple-Blue	Purple	Purple	Yellow-Red	vinaceous buff	Redisposition of acremonium-like fungi in Hypocreales	10.3114/sim.2023.105.02
Phialemonium thermophilum (PDA)	Light Olive-Gray	Aster Purple	Smoke Grey	Smoke Grey	Green-Yellow	Red-Purple	Yellow	Yellow	Yellow-Red	pale brown vinaceous at centre, pale rosy buff to creamy white at periphery	Redisposition of acremonium-like fungi in Hypocreales	10.3114/sim.2023.105.02
Chlamydocillium terrestre (OA)	Olive-Buff	Urania Blue	Pale Turtle Green	Pale Turtle Green	Yellow	Purple-Blue	Green-Yellow	Green-Yellow	Yellow	buff at centre, creamy white at periphery (OA)	Redisposition of acremonium-like fungi in Hypocreales	10.3114/sim.2023.105.02
Chlamydocillium terrestre (MEA)	Dull Greenish Black (2)	Old Gold	Lavender Grey	Lavender Grey	Green-Yellow	Yellow	Purple-Blue	Purple-Blue	Yellow-Red	rosy buff (MEA)	Redisposition of acremonium-like fungi in Hypocreales	10.3114/sim.2023.105.02
Chlamydocillium guttulatum (MEA)	Lavender Grey	Diamine Green	Light Mineral Gray	Light Mineral Gray	Purple-Blue	Green	Green-Yellow	Green-Yellow	Yellow-Red	pale rosy buff	Redisposition of acremonium-like fungi in Hypocreales	10.3114/sim.2023.105.02
Chlamydocillium guttulatum (PDA)	Light-Olive Gray	Chapman's Blue	Pale Olivaceous Grey	Pale Olivaceous Grey	Green-Yellow	Purple-Blue	Yellow	Yellow	Yellow	creamy white at centre, olivaceous buff at periphery (PDA)	Redisposition of acremonium-like fungi in Hypocreales	10.3114/sim.2023.105.02
Chlamydocillium acaciae (OA)	Pale Olive-Buff	Dark Nigrosin Violet	Tilleul Buff	Tilleul Buff	Yellow	Purple	Yellow-Red	Yellow-Red	Yellow	buff at centre, creamy white at periphery	Redisposition of acremonium-like fungi in Hypocreales	10.3114/sim.2023.105.02
Chlamydocillium acaciae (MEA)	Pale Vinaceous-Fawn	Deep Rose-Pink	Pallid Quaker Drab	Pallid Quaker Drab	Yellow-Red	Red-Purple	Red-Purple	Red-Purple	Yellow-Red	rosy buff	Redisposition of acremonium-like fungi in Hypocreales	10.3114/sim.2023.105.02
Chlamydocillium acaciae (PDA)	Water Green	Dusky Green-Blue (2)	Pale Smoke Gray	Pale Smoke Gray	Green-Yellow	Blue	Yellow	Yellow	Yellow	creamy white	Redisposition of acremonium-like fungi in Hypocreales	10.3114/sim.2023.105.02
Polyphialocladium fusisporum	Pea Green	Raisin Black	Corydalis Green	Corydalis Green	Green-Yellow	Purple	Green-Yellow	Green-Yellow	Yellow	olivaceous buff	Redisposition of acremonium-like fungi in Hypocreales	10.3114/sim.2023.105.02
Parafuscohypha proliferata	Mineral Gray	Schoenfeld's Purple	Light Mineral Gray	Light Mineral Gray	Green-Yellow	Red-Purple	Green-Yellow	Green-Yellow	Yellow	buff	Redisposition of acremonium-like fungi in Hypocreales	10.3114/sim.2023.105.02
Brunneomyces pseudozeylanicus (MEA)	Pale Drab-Gray	Lavender-Gray	Pale Drab-Gray	Pale Drab-Gray	Yellow-Red	Purple-Blue	Yellow-Red	Yellow-Red	Yellow-Red	pale orange	Redisposition of acremonium-like fungi in Hypocreales	10.3114/sim.2023.105.02
Brunneomyces pseudozeylanicus (PDA)	Antimony Yellow	Barium Yellow	Antimony Yellow	Antimony Yellow	Yellow	Yellow	Yellow	Yellow	Yellow-Red	buff or pale salmon	Redisposition of acremonium-like fungi in Hypocreales	10.3114/sim.2023.105.02
Brunneomyces polyphialidus	Light Ochraceous-Buff	Jay Blue	Light Vinaceous-CInnamon	Light Vinaceous-CInnamon	Yellow-Red	Purple-Blue	Yellow-Red	Yellow-Red	Yellow-Red	rosy buff	Redisposition of acremonium-like fungi in Hypocreales	10.3114/sim.2023.105.02
Nothoacremonium exiguum (MEA)	Puritan Gray	Purplish Vinaceous	Lavender Grey	Lavender Grey	Blue	Red	Purple-Blue	Purple-Blue	Yellow-Red	pale rosy buff	Redisposition of acremonium-like fungi in Hypocreales	10.3114/sim.2023.105.02
Nothoacremonium subcylindricum (OA)	Pallid Mouse Gray	Lavender Grey	Pallid Quaker Drab	Pallid Quaker Drab	Yellow-Red	Purple-Blue	Red-Purple	Red-Purple	Yellow-Red	salmon at centre, with a white belt in middle, dirty white at periphery	Redisposition of acremonium-like fungi in Hypocreales	10.3114/sim.2023.105.02
Nothoacremonium subcylindricum (PDA)	Pale Pinkish Cinnamon	Mineral Gray	Pale Vinaceous-Drab	Pale Vinaceous-Drab	Yellow-Red	Green-Yellow	Red	Red	Yellow-Red	salmon at centre, creamy white at periphery	Redisposition of acremonium-like fungi in Hypocreales	10.3114/sim.2023.105.02
Nothoacremonium vesiculophorum (PDA)	Pale Grayish Vinaceous	Plumbago Gray	Pale Grayish Vinaceous	Pale Grayish Vinaceous	Yellow-Red	Purple	Yellow-Red	Yellow-Red	Yellow-Red	pale salmon or dirty white	Redisposition of acremonium-like fungi in Hypocreales	10.3114/sim.2023.105.02
Neoacremonium vitellinum (OA)	Tea Green	Payne's Gray	Light Drab	Light Drab	Green-Yellow	Purple-Blue	Yellow-Red	Yellow-Red	Yellow-Red	reverse pale saffron at centre, dirty white at periphery	Redisposition of acremonium-like fungi in Hypocreales	10.3114/sim.2023.105.02
Neoacremonium vitellinum (MEA)	Clay Color	Violet-Purple	Clay Color	Clay Color	Yellow-Red	Purple	Yellow-Red	Yellow-Red	Yellow-Red	reverse orange at centre, saffron at periphery	Redisposition of acremonium-like fungi in Hypocreales	10.3114/sim.2023.105.02
Neoacremonium vitellinum (PDA)	Light Vinaceous-Cinnamon	Light Mauve	Vinaceous Buff	Vinaceous Buff	Yellow-Red	Purple	Yellow-Red	Yellow-Red	Yellow	reverse pale orange at centre, dirty white at periphery	Redisposition of acremonium-like fungi in Hypocreales	10.3114/sim.2023.105.02
Chrysonectria crystallifera (OA)	Raw Umber	Sulphur Yellow	Burnt Sienna	Burnt Sienna	Yellow-Red	Green-Yellow	Yellow-Red	Yellow-Red	Yellow	pale luteous to orange	Redisposition of acremonium-like fungi in Hypocreales	10.3114/sim.2023.105.02
Chrysonectria crystallifera (MEA)	Salmon Color	Chinese Violet	Brown Vinaceous	Brown Vinaceous	Yellow-Red	Purple	Red	Red	Red	flesh to pale scarlet	Redisposition of acremonium-like fungi in Hypocreales	10.3114/sim.2023.105.02
Chrysonectria crystallifera (PDA)	Yellow Ocher	Spectrum Blue	Amber	Wax Yellow	Yellow	Purple-Blue	Yellow	Yellow	Yellow	luteous to orange	Redisposition of acremonium-like fungi in Hypocreales	10.3114/sim.2023.105.02
Gliomastix musae (OA)	Deep Slate-Olive	Pale Medici Blue	Dark Grayish Olive	Dark Grayish Olive	Green-Yellow	Blue	Yellow	Yellow	Yellow	olivaceous	Redisposition of acremonium-like fungi in Hypocreales	10.3114/sim.2023.105.02
Gliomastix musae (MEA)	Vinaceous Buff	Dusky Violet-Blue (1)	Vinaceous Buff	Vinaceous Buff	Yellow-Red	Purple-Blue	Yellow-Red	Yellow-Red	Yellow-Red	salmon, white at periphery	Redisposition of acremonium-like fungi in Hypocreales	10.3114/sim.2023.105.02
Gliomastix musae (PDA)	Dark Grayish Olive	Violet-Slate	Castor Gray	Castor Gray	Yellow	Purple-Blue	Blue-Green	Blue-Green	Yellow	olivaceous	Redisposition of acremonium-like fungi in Hypocreales	10.3114/sim.2023.105.02
Paracylindrocarpon aurantiacum	Drab-Gray	Lavender-Gray	Pale Ecru-Drab	Pale Ecru-Drab	Yellow-Red	Purple-Blue	Yellow-Red	Yellow-Red	Yellow-Red	pale fawn	Redisposition of acremonium-like fungi in Hypocreales	10.3114/sim.2023.105.02
Musananaesporium tectonae (MEA)	Rosy Vinaceous	Glaucous Blue Green	Pale Vinaceous	Pale Vinaceous	Red	Blue-Green	Red	Red	Red	peach	Redisposition of acremonium-like fungi in Hypocreales	10.3114/sim.2023.105.02
Musananaesporium tectonae (PDA)	Light Vinaceous-Cinnamon	Jay Blue	Vinaceous-Cinnamon	Vinaceous-Cinnamon	Yellow-Red	Purple-Blue	Yellow-Red	Yellow-Red	Yellow-Red	pale saffron	Redisposition of acremonium-like fungi in Hypocreales	10.3114/sim.2023.105.02
Gossypinidium sporodochiale (OA)	Light Vinaceous-Fawn	Blackish Red-Purple	Pale Olivaceous Grey	Pale Olivaceous Grey	Yellow-Red	Red-Purple	Yellow	Yellow	Yellow-Red	salmon at centre, white at periphery	Redisposition of acremonium-like fungi in Hypocreales	10.3114/sim.2023.105.02
Gossypinidium sporodochiale (MEA)	Deep Olive-Buff	Eye Blue	Deep Olive-Buff	Deep Olive-Buff	Yellow	Blue	Yellow	Yellow	Yellow-Red	rosy buff at centre, buff at periphery	Redisposition of acremonium-like fungi in Hypocreales	10.3114/sim.2023.105.02
Paragliomastix luzulae (MEA)	Olivaceous Black (2)	Pale Violet-Plumbeous	Olivaceous Black	Olivaceous Black	Green-Yellow	Purple-Blue	Green-Yellow	Green-Yellow	Yellow	olivaceous	Redisposition of acremonium-like fungi in Hypocreales	10.3114/sim.2023.105.02
Paragliomastix rosea (OA)	Olive Gray	Pale Glaucous-Blue	Slate-Olive	Slate-Olive	Green-Yellow	Blue	Green-Yellow	Green-Yellow	Yellow	greenish olivaceous	Redisposition of acremonium-like fungi in Hypocreales	10.3114/sim.2023.105.02
Paragliomastix rosea (PDA)	Fuscous	Light Varley's Gray	Fuscous	Fuscous	Yellow-Red	Purple-Blue	Yellow-Red	Yellow-Red	Yellow-Red	centre olivaceous black, rosy buff to grey olivaceous at periphery	Redisposition of acremonium-like fungi in Hypocreales	10.3114/sim.2023.105.02
Lasionectria castaneicola (MEA)	Light Vinaceous-Fawn	Dull Dark Purple	Pale Vinaceous	Pale Vinaceous	Yellow-Red	Red-Purple	Red	Red	Red	brick at centre, orange in middle, white at periphery	Redisposition of acremonium-like fungi in Hypocreales	10.3114/sim.2023.105.02
Lasionectria castaneicola (MEA)	Mahogany Red	Light Wistaria Blue	English Red	Mars Orange	Yellow-Red	Purple-Blue	Yellow-Red	Yellow-Red	Yellow-Red	reverse rust at centre, apricot at periphery	Redisposition of acremonium-like fungi in Hypocreales	10.3114/sim.2023.105.02
Lasionectria castaneicola (PDA)	Ochraceous-Buff	Amethyst Violet	Chamois	Chamois	Yellow-Red	Purple	Yellow	Yellow	Yellow-Red	reverse pale ochreous	Redisposition of acremonium-like fungi in Hypocreales	10.3114/sim.2023.105.02
Lasionectria olida (MEA)	Cinnamon	Grayish Blue-Violet (1)	Cinnamon	Cinnamon	Yellow-Red	Purple-Blue	Yellow-Red	Yellow-Red	Yellow-Red	orange at centre, buff to dirty white at periphery (MEA)	Redisposition of acremonium-like fungi in Hypocreales	10.3114/sim.2023.105.02
Lasionectria olida (PDA)	Avellaneous	Glaucous Blue	Sepia	Sepia	Yellow-Red	Blue	Yellow-Red	Yellow-Red	Yellow-Red	floccose with greyish rose, salmon, rosy buff (PDA)	Redisposition of acremonium-like fungi in Hypocreales	10.3114/sim.2023.105.02
Lasionectria sylvana (MEA)	Pinkish Buff	Deep Dull Bluish Violet 3	Light Pinkish Cinnamon	Light Pinkish Cinnamon	Yellow-Red	Purple	Yellow-Red	Yellow-Red	Yellow	saffron at centre, buff to creamy white at periphery	Redisposition of acremonium-like fungi in Hypocreales	10.3114/sim.2023.105.02
Lasionectria sylvana (PDA)	Light Pinkish Cinnamon	Pallid Violet-Blue	Vinaceous-Buff	Vinaceous-Buff	Yellow-Red	Purple-Blue	Yellow-Red	Yellow-Red	Yellow	buff	Redisposition of acremonium-like fungi in Hypocreales	10.3114/sim.2023.105.02
Verruciconidia infuscata (OA)	Tea Green	Dark Plumbago Blue	Tea Green	Tea Green	Green-Yellow	Purple-Blue	Green-Yellow	Green-Yellow	Yellow	pale olivaceous buff at centre, with dirty white margin	Redisposition of acremonium-like fungi in Hypocreales	10.3114/sim.2023.105.02
Verruciconidia persicina (MEA)	Glaucous-Gray	Lichen Green	Cinerous	Cinerous	Blue	Green	Purple-Blue	Purple-Blue	Yellow-Red	floccose/dusty, salmon at centre, rosy buff at periphery	Redisposition of acremonium-like fungi in Hypocreales	10.3114/sim.2023.105.02
Verruciconidia persicina (PDA)	Smoke Gray	Deep Purplish Gray	Ecru-Drab	Ecru-Drab	Yellow	Purple	Yellow-Red	Yellow-Red	Yellow-Red	dirty white or rosy buff	Redisposition of acremonium-like fungi in Hypocreales	10.3114/sim.2023.105.02
Verruciconidia siccicapita (MEA)	Glaucous-Gray	Blackish Brown 2	Cinerous	Cinerous	Blue	Red	Purple-Blue	Purple-Blue	Yellow-Red	rosy buff	Redisposition of acremonium-like fungi in Hypocreales	10.3114/sim.2023.105.02
Nectriopsis didymii	Smoke Grey	Dull Dark Purple	Pale Drab-Gray	Pale Drab-Gray	Yellow	Red-Purple	Yellow-Red	Yellow-Red	Yellow-Red	pale yellow	Revising Clonostachys and allied genera in Bionectriaceae	10.3114/sim.2023.105.03
Mycocitrus synnematus	Pea Green	Violet-Slate	Light Olive-Gray	Light Olive-Gray	Green-Yellow	Purple-Blue	Green-Yellow	Green-Yellow	Green-Yellow	pale yellow	Revising Clonostachys and allied genera in Bionectriaceae	10.3114/sim.2023.105.03
Clonostachys aurantica	Water Green	Light Brownish Drab	Greenish Glaucous	Greenish Glaucous	Green-Yellow	Red	Green-Yellow	Green-Yellow	Yellow-Red	pale yellow	Revising Clonostachys and allied genera in Bionectriaceae	10.3114/sim.2023.105.03
Clonostachys bambusae	Light Olive-Gray	Pale Glaucous-Blue	Mineral Gray	Mineral Gray	Green-Yellow	Blue	Green-Yellow	Green-Yellow	Yellow-Red	pale yellow	Revising Clonostachys and allied genera in Bionectriaceae	10.3114/sim.2023.105.03
Clonostachys flava	Olive-Buff	Pallid Blue-Violet	Olive-Buff	Olive-Buff	Yellow	Purple-Blue	Yellow	Yellow	Yellow-Red	pale yellow	Revising Clonostachys and allied genera in Bionectriaceae	10.3114/sim.2023.105.03
Clonostachys fusca	Greenish Glaucous	Persian Blue	Greenish Glaucous	Greenish Glaucous	Green-Yellow	Purple-Blue	Green-Yellow	Green-Yellow	Green-Yellow	pale yellow	Revising Clonostachys and allied genera in Bionectriaceae	10.3114/sim.2023.105.03
Clonostachys hongkongensis	Mineral Gray	Pale Green-Blue Gray	Light Mineral Gray	Light Mineral Gray	Green-Yellow	Purple-Blue	Green-Yellow	Green-Yellow	Yellow-Red	pale yellow	Revising Clonostachys and allied genera in Bionectriaceae	10.3114/sim.2023.105.03
Clonostachys kunmingensis	Greenish Glaucous	Pale Vinaceous-Pink	Oural Green	Oural Green	Green-Yellow	Red	Green-Yellow	Green-Yellow	Green-Yellow	pale yellow	Revising Clonostachys and allied genera in Bionectriaceae	10.3114/sim.2023.105.03
Clonostachys longiphialidica	Light Olive-Gray	Saccardo's Slate	Pale Drab-Gray	Pale Drab-Gray	Green-Yellow	Blue	Yellow-Red	Yellow-Red	Yellow-Red	white yellowish	Revising Clonostachys and allied genera in Bionectriaceae	10.3114/sim.2023.105.03
Clonostachys palmae	Water Green	Green-Blue Slate	Greenish Glaucous	Greenish Glaucous	Green-Yellow	Purple-Blue	Green-Yellow	Green-Yellow	Green-Yellow	pale yellow, with greenish tinge	Revising Clonostachys and allied genera in Bionectriaceae	10.3114/sim.2023.105.03
Clonostachys vacuolata	Olive-Buff	Dark Nigrosin Violet	Pale Turtle Green	Pale Turtle Green	Yellow	Purple	Green-Yellow	Green-Yellow	Green-Yellow	pale yellow	Revising Clonostachys and allied genera in Bionectriaceae	10.3114/sim.2023.105.03
Coniella africana	Olivaceous Black (2)	Dull Violet Black (2)	Fuscous Black	Fuscous Black	Green-Yellow	Purple-Blue	Red	Red	Yellow	olivaceous to brown	Revising the Schizoparmaceae: Coniella and its synonyms Pilidiella and Schizoparme	10.1016/j.simyco.2016.09.001
Coniella erumpens	Blackish Plumbeous	Montpelier Green	Fuscous Black	Fuscous Black	Blue-Green	Blue-Green	Red	Red	Green-Yellow	olivaceous to black	Revising the Schizoparmaceae: Coniella and its synonyms Pilidiella and Schizoparme	10.1016/j.simyco.2016.09.001
Coniella fusiformis	Dusky Slate-Blue	Cartridge Buff	Dull Violet Black (2)	Blue-Violet Black	Purple-Blue	Yellow	Purple-Blue	Purple-Blue	Green-Yellow	olivaceous to black	Revising the Schizoparmaceae: Coniella and its synonyms Pilidiella and Schizoparme	10.1016/j.simyco.2016.09.001
Coniella javanica	Dark Ivy Green	Deep Plumbago Gray	Iron Grey	Iron Grey	Green-Yellow	Purple	Green-Yellow	Green-Yellow	Green-Yellow	olivaceous to black	Revising the Schizoparmaceae: Coniella and its synonyms Pilidiella and Schizoparme	10.1016/j.simyco.2016.09.001
Coniella koreana	Deep Slate Blue	Mars Brown	Dark Neutral Gray	Dark Neutral Gray	Purple-Blue	Yellow-Red	Purple-Blue	Purple-Blue	Green-Yellow	olivaceous to black	Revising the Schizoparmaceae: Coniella and its synonyms Pilidiella and Schizoparme	10.1016/j.simyco.2016.09.001
Coniella lanneae	Dark Olive	Mauvette	Olivaceous Black (1)	Dark Olive	Yellow	Purple	Yellow	Yellow	Yellow	olivaceous to dark brown	Revising the Schizoparmaceae: Coniella and its synonyms Pilidiella and Schizoparme	10.1016/j.simyco.2016.09.001
Coniella limoniformis	Blackish Plumbeous	Hydrangea Pink	Blackish Plumbeous	Blackish Plumbeous	Purple-Blue	Red	Purple-Blue	Purple-Blue	Green-Yellow	olivaceous to black	Revising the Schizoparmaceae: Coniella and its synonyms Pilidiella and Schizoparme	10.1016/j.simyco.2016.09.001
Coniella malaysiana	Violaceous Black	Ivy Green	Blackish Plumbeous	Blackish Plumbeous	Yellow	Red	Purple-Blue	Purple-Blue	Green-Yellow	olivaceous to black	Revising the Schizoparmaceae: Coniella and its synonyms Pilidiella and Schizoparme	10.1016/j.simyco.2016.09.001
Coniella nicotianae	Light Yellowish Olive	Marine Blue	Dark Olive	Dark Olive	Yellow	Purple-Blue	Yellow	Yellow	Yellow	olivaceous to dark brown	Revising the Schizoparmaceae: Coniella and its synonyms Pilidiella and Schizoparme	10.1016/j.simyco.2016.09.001
Coniella nigra	Blackish Plumbeous	Dark Delft Blue	Fuscous Black	Fuscous Black	Purple-Blue	Blue	Red	Red	Green-Yellow	olivaceous to black	Revising the Schizoparmaceae: Coniella and its synonyms Pilidiella and Schizoparme	10.1016/j.simyco.2016.09.001
Coniella obovata	Blackish Plumbeous	Chaetura Drab	Blackish Plumbeous	Blackish Plumbeous	Purple-Blue	Yellow-Red	Purple-Blue	Purple-Blue	Red	brown to dark brown	Revising the Schizoparmaceae: Coniella and its synonyms Pilidiella and Schizoparme	10.1016/j.simyco.2016.09.001
Coniella paracastaneicola	Blackish Plumbeous	Dark Greenish Olive	Blackish Plumbeous	Blackish Plumbeous	Purple-Blue	Yellow	Purple-Blue	Purple-Blue	Green-Yellow	olivaceous to black	Revising the Schizoparmaceae: Coniella and its synonyms Pilidiella and Schizoparme	10.1016/j.simyco.2016.09.001
Coniella pseudostraminea	Dark Olive	Mouse Grey	Olivaceous Black (3)	Olivaceous Black (3)	Yellow	Yellow-Red	Green-Yellow	Green-Yellow	Green-Yellow	olivaceous to black	Revising the Schizoparmaceae: Coniella and its synonyms Pilidiella and Schizoparme	10.1016/j.simyco.2016.09.001
Coniella quercicola	Dusky Slate-Blue	Ivy Green	Dusky Violet-Blue (2)	Dusky Violet-Blue (2)	Purple-Blue	Yellow	Purple-Blue	Purple-Blue	Green-Yellow	olivaceous to black	Revising the Schizoparmaceae: Coniella and its synonyms Pilidiella and Schizoparme	10.1016/j.simyco.2016.09.001
Coniella solicola	Blackish Plumbeous	Russian Blue	Leaden Black	Leaden Black	Purple-Blue	Purple-Blue	Purple-Blue	Purple-Blue	Green-Yellow	olivaceous to black	Revising the Schizoparmaceae: Coniella and its synonyms Pilidiella and Schizoparme	10.1016/j.simyco.2016.09.001
Phaeoacremonium austroafricanum	Olive-Buff	Dusky Blue-Violet (2)	Light Orchraceous-Salmon	Light Orchraceous-Salmon	Yellow	Purple-Blue	Yellow-Red	Yellow-Red	Yellow	brownish orange to yellowish white (MEA)	Taxonomy and Pathology of Togninia (Diaporthales) and its Phaeoacremonium Anamorphs	10.3114/SIM.54.1.1
Phaeoacremonium krajdenii	Light Olive-Gray	Sooty Black	Light Olive-Gray	Light Olive-Gray	Green-Yellow	Purple	Green-Yellow	Green-Yellow	Yellow	greyish brown (MEA)	Taxonomy and Pathology of Togninia (Diaporthales) and its Phaeoacremonium Anamorphs	10.3114/SIM.54.1.1
Phaeoacremonium aleophilum	Deep Olive Buff	Columbia Blue	Pale Pinkish Cinnamon	Pale Pinkish Cinnamon	Yellow	Purple-Blue	Yellow-Red	Yellow-Red	Yellow	pale yellow or gray (MEA)	Taxonomy and Pathology of Togninia (Diaporthales) and its Phaeoacremonium Anamorphs	10.3114/SIM.54.1.1
Phaeoacremonium parasitcum	Avellaneous	Light Forget-me-not Blue	Deep Olive-Buff	Deep Olive-Buff	Yellow-Red	Purple-Blue	Yellow	Yellow	Yellow-Red	olive brown to greyish beige (MEA)	Taxonomy and Pathology of Togninia (Diaporthales) and its Phaeoacremonium Anamorphs	10.3114/SIM.54.1.1
Phaeoacremonium rubrigenum	Light Russet-Vinaceous	Deep Bluis Glaucous	Pale Brownish Drab	Pale Brownish Drab	Red	Blue-Green	Red	Red	Red-Purple	greyish ruby to greyish rose (MEA)	Taxonomy and Pathology of Togninia (Diaporthales) and its Phaeoacremonium Anamorphs	10.3114/SIM.54.1.1
Phaeoacremonium viticola	Light Vinaceous-Fawn	Pale Neropalin Blue	Vinaceous-Buff	Vinaceous-Buff	Yellow-Red	Purple-Blue	Yellow-Red	Yellow-Red	Red	brownish grey with greyish Red(MEA)	Taxonomy and Pathology of Togninia (Diaporthales) and its Phaeoacremonium Anamorphs	10.3114/SIM.54.1.1
Phaeoacremonium alvesii	Wood Brown	Blackish Green-Blue	Light Cinnamon-Drab	Light Cinnamon-Drab	Yellow-Red	Purple	Yellow-Red	Yellow-Red	Yellow-Red	brownish grey to orange grey (MEA)	Taxonomy and Pathology of Togninia (Diaporthales) and its Phaeoacremonium Anamorphs	10.3114/SIM.54.1.1
Phaeoacremonium griseorubrum	Vinaceous-Fawn	Pale Rosolane Purple	Ocher Red	Ocher Red	Yellow-Red	Red-Purple	Red	Red	Red-Purple	greyish ruby (MEA)	Taxonomy and Pathology of Togninia (Diaporthales) and its Phaeoacremonium Anamorphs	10.3114/SIM.54.1.1
Phaeoacremonium inflatipes	Mouse Grey	Dull Lavender	Mouse Grey	Mouse Grey	Yellow-Red	Purple	Yellow-Red	Yellow-Red	Yellow-Red	orange grey or brownish grey (MEA)	Taxonomy and Pathology of Togninia (Diaporthales) and its Phaeoacremonium Anamorphs	10.3114/SIM.54.1.1
Phaeoacremonium iranianum	Light Drab	Deep Plumbago Blue	Drab Gray	Drab Gray	Yellow-Red	Purple-Blue	Yellow-Red	Yellow-Red	Yellow-Red	greyish brown to greyish orange (MEA)	Taxonomy and Pathology of Togninia (Diaporthales) and its Phaeoacremonium Anamorphs	10.3114/SIM.54.1.1
Phaeoacremonium scolyti	Light Cinnamon-Drab	Bluish Slate-Black	Light Brownish Drab	Light Brownish Drab	Yellow-Red	Purple-Blue	Red	Red	Red	rose (MEA)	Taxonomy and Pathology of Togninia (Diaporthales) and its Phaeoacremonium Anamorphs	10.3114/SIM.54.1.1
Phaeoacremonium sphinctophorum	Mummy Brown	Deep Lavender	Mummy Brown	Mummy Brown	Yellow-Red	Purple	Yellow-Red	Yellow-Red	Yellow-Red	brown or orange grey (MEA)	Taxonomy and Pathology of Togninia (Diaporthales) and its Phaeoacremonium Anamorphs	10.3114/SIM.54.1.1
Phaeoacremonium subulatum	Light Yellowish Olive	Italian Blue	Dark Olive-Buff	Dark Olive-Buff	Yellow	Blue	Yellow	Yellow	Yellow	pale brown to orange white (MEA)	Taxonomy and Pathology of Togninia (Diaporthales) and its Phaeoacremonium Anamorphs	10.3114/SIM.54.1.1
Phaeoacremonium tardicrescens	Drab	Slate-Blue	Greyish Sepia	Greyish Sepia	Yellow-Red	Purple-Blue	Yellow-Red	Yellow-Red	Yellow-Red	pale olive brown (MEA)	Taxonomy and Pathology of Togninia (Diaporthales) and its Phaeoacremonium Anamorphs	10.3114/SIM.54.1.1
Phaeoacremonium venezuelense	Avellaneous	Dusky Blue-Violet (2)	Light Drab	Light Drab	Yellow-Red	Purple-Blue	Yellow-Red	Yellow-Red	Yellow-Red	brownish orange to orange-grey (MEA)	Taxonomy and Pathology of Togninia (Diaporthales) and its Phaeoacremonium Anamorphs	10.3114/SIM.54.1.1
Superstratomyces albomucosus (MEA)	Iron Gray	Old Gold	Dusky Green-Gray	Dusky Green-Gray	Yellow	Yellow	Blue-Green	Blue-Green	Blue	olive to grey-green or light grey-green (MEA)	Wood staining fungi revealed taxonomic novelties in Pezizomycotina: New order Superstratomycetales and new species Cyanodermella oleoligni	10.1016/j.simyco.2016.11.008
Superstratomyces albomucosus (OA)	Olivaceous Black	Dark Vinaceous-Gray	Greenish Black	Greenish Black	Green-Yellow	Purple	Blue-Green	Blue-Green	Green	olive to grey-green or light grey-green (OA)	Wood staining fungi revealed taxonomic novelties in Pezizomycotina: New order Superstratomycetales and new species Cyanodermella oleoligni	10.1016/j.simyco.2016.11.008
Superstratomyces albomucosus (PDA)	Light Drab	Dark Nigrosin Violet	Olivaceous Grey	Olivaceous Grey	Yellow-Red	Purple	Yellow	Yellow	Red	light grey (PDA)	Wood staining fungi revealed taxonomic novelties in Pezizomycotina: New order Superstratomycetales and new species Cyanodermella oleoligni	10.1016/j.simyco.2016.11.008
Superstratomyces flavomucosus (MEA)	Iron Gray	Vinaceous-Lilac	Dark Mouse Gray	Dark Mouse Gray	Yellow	Red-Purple	Yellow-Red	Yellow-Red	Yellow	olive to grey green	Wood staining fungi revealed taxonomic novelties in Pezizomycotina: New order Superstratomycetales and new species Cyanodermella oleoligni	10.1016/j.simyco.2016.11.008
Superstratomyces flavomucosus (OA)	Light Olive-Gray	Mouse Grey	Mineral Gray	Mineral Gray	Green-Yellow	Yellow-Red	Green-Yellow	Green-Yellow	Green-Yellow	olive to grey green	Wood staining fungi revealed taxonomic novelties in Pezizomycotina: New order Superstratomycetales and new species Cyanodermella oleoligni	10.1016/j.simyco.2016.11.008
Superstratomyces flavomucosus (PDA)	Smoke Grey	Dark Purple	Tilleul Buff	Tilleul Buff	Yellow	Red-Purple	Yellow-Red	Yellow-Red	Yellow	light grey	Wood staining fungi revealed taxonomic novelties in Pezizomycotina: New order Superstratomycetales and new species Cyanodermella oleoligni	10.1016/j.simyco.2016.11.008
Superstratomyces atroviridis (MEA)	Iron Gray	Pallid Purplish Gray	Slate Color	Slate Color	Yellow	Purple	Purple-Blue	Purple-Blue	Purple	dark olive to grey green	Wood staining fungi revealed taxonomic novelties in Pezizomycotina: New order Superstratomycetales and new species Cyanodermella oleoligni	10.1016/j.simyco.2016.11.008
Superstratomyces atroviridis (OA)	Iron Grey	Raisin Black	Iron Grey	Iron Grey	Green-Yellow	Purple	Green-Yellow	Green-Yellow	Green-Yellow	dark green	Wood staining fungi revealed taxonomic novelties in Pezizomycotina: New order Superstratomycetales and new species Cyanodermella oleoligni	10.1016/j.simyco.2016.11.008
Superstratomyces atroviridis (PDA)	Dark Grayish Olive	Vinaceous-Purple	Deep Mouse Gray	Deep Mouse Gray	Yellow	Purple	Yellow-Red	Yellow-Red	Yellow	dark green to grey brown	Wood staining fungi revealed taxonomic novelties in Pezizomycotina: New order Superstratomycetales and new species Cyanodermella oleoligni	10.1016/j.simyco.2016.11.008
Cyanodermella oleoligni (MEA)	Olivaceous Black (1)	Gnaphalium Green	Iron Grey	Iron Grey	Yellow	Blue-Green	Green-Yellow	Green-Yellow	Red	greenish white	Wood staining fungi revealed taxonomic novelties in Pezizomycotina: New order Superstratomycetales and new species Cyanodermella oleoligni	10.1016/j.simyco.2016.11.008
Cyanodermella oleoligni (OA)	Pea Green	Dull Dark Purple	Mineral Gray	Mineral Gray	Green-Yellow	Red-Purple	Green-Yellow	Green-Yellow	Green	green to dark green	Wood staining fungi revealed taxonomic novelties in Pezizomycotina: New order Superstratomycetales and new species Cyanodermella oleoligni	10.1016/j.simyco.2016.11.008
Cyanodermella oleoligni (PDA)	Smoke Grey	Raisin Purple	Smoke Grey	Smoke Grey	Yellow	Red-Purple	Yellow	Yellow	Yellow	olive green	Wood staining fungi revealed taxonomic novelties in Pezizomycotina: New order Superstratomycetales and new species Cyanodermella oleoligni	10.1016/j.simyco.2016.11.008
Readeriella brunneotingens	Aniline Black	Dark Vinaceous-Gray	Fuscous Black	Fuscous Black	Red	Purple	Red	Red	Red	dark brown	Mycosphaerella is polyphyletic	10.3114/sim.2007.58.01
Verrucocladosporium dirinae	Cinnamon	Litho Purple	Cinnamon	Cinnamon	Yellow-Red	Purple	Yellow-Red	Yellow-Red	Yellow	grey-olivaceous	Delimiting Cladosporium from morphologically similar genera	10.3114/sim.2007.58.02
Verruconis thailandica	Dark Olive	Violet Slate	Olivaceous Black (1)	Olivaceous Black (1)	Yellow	Purple	Yellow	Yellow	Green-Yellow	olivaceous with ochreous diffusible pigment	The Genera of Fungi - G6: Arthrographis, Kramasamuha, Melnikomyces, Thysanorea, and Verruconis	10.3114/fuse.2020.06.01
