# Supplementary material for: PUPMCR: an R package for image-based identification of color based on Rayner’s (1970) terminology and known fungal pigments
Source: Biol Methods Protoc. 2025 Jan 12;10(1):bpaf004. doi: 10.1093/biomethods/bpaf004 (PMC11825390; doi:10.1093/biomethods/bpaf004)
Supplement: bpaf004_Supplementary_Data [file bpaf004_supplementary_data.zip › labC.xlsx]

## Sheet: SUMMARY
		PUPMCR							MEAN	SD			MEAN	SD
		Yellow	Green	Red	Blue	Purple
Paper	Yellow	19.0 ± 2.0	7.4 ± 3.6	4.2 ± 2.3	33.6 ± 5.6	148.8 ± 7.7		Accuracy	0.326	0.00596285		IRR	0.0352787	0.00725826
	Green	3.8 ± 1.5	3.2 ± 1.6	3.8 ± 1.6	5.4 ± 1.5	20.8 ± 3.3		Precision	0.697568	0.0184851
	Red	3.6 ± 1.3	3.2 ± 2.8	9.4 ± 1.9	8.4 ± 2.5	18.4 ± 3.9		Recall	0.0892019	0.00938967
	Blue	0.4 ± 0.5	0	0.2 ± 0.4	2.0 ± 0.7	1.4 ± 0.5		Specificity	0.905747	0.00514039
	Purple	0.4 ± 0.5	0.2 ± 0.4	0	0.2 ± 0.4	2.2 ± 0.8
		PUPMCR
		Yellow	Green	Red	Blue	Purple
Paper	Yellow	19.0 ± 2.0	7.4 ± 3.6	4.2 ± 2.3	33.6 ± 5.6	148.8 ± 7.7		Accuracy	0.851333	0.0208966
	Green	3.8 ± 1.5	3.2 ± 1.6	3.8 ± 1.6	5.4 ± 1.5	20.8 ± 3.3		Precision	0.248364	0.150658
	Red	3.6 ± 1.3	3.2 ± 2.8	9.4 ± 1.9	8.4 ± 2.5	18.4 ± 3.9		Recall	0.0864865	0.0444099
	Blue	0.4 ± 0.5	0	0.2 ± 0.4	2.0 ± 0.7	1.4 ± 0.5		Specificity	0.958935	0.022877
	Purple	0.4 ± 0.5	0.2 ± 0.4	0	0.2 ± 0.4	2.2 ± 0.8
		PUPMCR
		Yellow	Green	Red	Blue	Purple
Paper	Yellow	19.0 ± 2.0	7.4 ± 3.6	4.2 ± 2.3	33.6 ± 5.6	148.8 ± 7.7		Accuracy	0.860667	0.00596285
	Green	3.8 ± 1.5	3.2 ± 1.6	3.8 ± 1.6	5.4 ± 1.5	20.8 ± 3.3		Precision	0.542063	0.0510354
	Red	3.6 ± 1.3	3.2 ± 2.8	9.4 ± 1.9	8.4 ± 2.5	18.4 ± 3.9		Recall	0.218605	0.0453339
	Blue	0.4 ± 0.5	0	0.2 ± 0.4	2.0 ± 0.7	1.4 ± 0.5		Specificity	0.968093	0.0111423
	Purple	0.4 ± 0.5	0.2 ± 0.4	0	0.2 ± 0.4	2.2 ± 0.8
		PUPMCR
		Yellow	Green	Red	Blue	Purple
Paper	Yellow	19.0 ± 2.0	7.4 ± 3.6	4.2 ± 2.3	33.6 ± 5.6	148.8 ± 7.7		Accuracy	0.834667	0.0208966
	Green	3.8 ± 1.5	3.2 ± 1.6	3.8 ± 1.6	5.4 ± 1.5	20.8 ± 3.3		Precision	0.0402667	0.0120754
	Red	3.6 ± 1.3	3.2 ± 2.8	9.4 ± 1.9	8.4 ± 2.5	18.4 ± 3.9		Recall	0.5	0.176777
	Blue	0.4 ± 0.5	0	0.2 ± 0.4	2.0 ± 0.7	1.4 ± 0.5		Specificity	0.839189	0.0221019
	Purple	0.4 ± 0.5	0.2 ± 0.4	0	0.2 ± 0.4	2.2 ± 0.8
		PUPMCR
		Yellow	Green	Red	Blue	Purple
Paper	Yellow	19.0 ± 2.0	7.4 ± 3.6	4.2 ± 2.3	33.6 ± 5.6	148.8 ± 7.7		Accuracy	0.366	0.0314819
	Green	3.8 ± 1.5	3.2 ± 1.6	3.8 ± 1.6	5.4 ± 1.5	20.8 ± 3.3		Precision	0.011624	0.0048207
	Red	3.6 ± 1.3	3.2 ± 2.8	9.4 ± 1.9	8.4 ± 2.5	18.4 ± 3.9		Recall	0.733333	0.278887
	Blue	0.4 ± 0.5	0	0.2 ± 0.4	2.0 ± 0.7	1.4 ± 0.5		Specificity	0.36229	0.0293142
	Purple	0.4 ± 0.5	0.2 ± 0.4	0	0.2 ± 0.4	2.2 ± 0.8

## Sheet: MATRIX
		PUPMCR								PUPMCR
		Yellow	Green	Red	Blue	Purple				Yellow	Green	Red	Blue	Purple
Paper	Yellow	19.0 ± 2.0	7.4 ± 3.6	4.2 ± 2.3	33.6 ± 5.6	148.8 ± 7.7		Paper	Yellow	17	5	2	32	157
	Green	3.8 ± 1.5	3.2 ± 1.6	3.8 ± 1.6	5.4 ± 1.5	20.8 ± 3.3			Green	2	4	5	5	21
	Red	3.6 ± 1.3	3.2 ± 2.8	9.4 ± 1.9	8.4 ± 2.5	18.4 ± 3.9			Red	5	1	10	11	16
	Blue	0.4 ± 0.5	0	0.2 ± 0.4	2.0 ± 0.7	1.4 ± 0.5			Blue	0	0	1	1	2
	Purple	0.4 ± 0.5	0.2 ± 0.4	0	0.2 ± 0.4	2.2 ± 0.8			Purple	1	0	0	1	1
MEAN		PUPMCR								PUPMCR
		Yellow	Green	Red	Blue	Purple				Yellow	Green	Red	Blue	Purple
Paper	Yellow	19	7.4	4.2	33.6	148.8		Paper	Yellow	21	6	4	33	149
	Green	3.8	3.2	3.8	5.4	20.8			Green	4	2	1	4	26
	Red	3.6	3.2	9.4	8.4	18.4			Red	3	3	7	11	19
	Blue	0.4	0	0.2	2	1.4			Blue	1	0	0	2	1
	Purple	0.4	0.2	0	0.2	2.2			Purple	1	0	0	0	2
SD		PUPMCR								PUPMCR
		Yellow	Green	Red	Blue	Purple				Yellow	Green	Red	Blue	Purple
Paper	Yellow	2	3.64692	2.28035	5.59464	7.69415		Paper	Yellow	17	13	6	32	145
	Green	1.48324	1.64317	1.64317	1.51658	3.27109			Green	6	4	4	5	18
	Red	1.34164	2.77489	1.94936	2.50998	3.91152			Red	2	8	12	8	13
	Blue	0.547723	0	0.447214	0.707107	0.547723			Blue	0	0	0	2	2
	Purple	0.547723	0.447214	0	0.447214	0.83666			Purple	0	0	0	0	3
										PUPMCR
										Yellow	Green	Red	Blue	Purple
								Paper	Yellow	21	9	2	43	138
									Green	3	1	4	8	21
									Red	5	2	8	6	22
									Blue	0	0	0	3	1
									Purple	0	0	0	0	3
										PUPMCR
										Yellow	Green	Red	Blue	Purple
								Paper	Yellow	19	4	7	28	155
									Green	4	5	5	5	18
									Red	3	2	10	6	22
									Blue	1	0	0	2	1
									Purple	0	1	0	0	2

## Sheet: METRICS
					1			2			3			4			5
		MEAN	SD
Yellow	Accuracy	0.326	0.00596285		Accuracy	0.32		Accuracy	0.33		Accuracy	0.32		Accuracy	0.333333		Accuracy	0.326667
	Precision	0.697568	0.0184851		Precision	0.68		Precision	0.7		Precision	0.68		Precision	0.724138		Precision	0.703704
	Recall	0.0892019	0.00938967		Recall	0.0798122		Recall	0.0985915		Recall	0.0798122		Recall	0.0985915		Recall	0.0892019
	Specificity	0.905747	0.00514039		Specificity	0.908046		Specificity	0.896552		Specificity	0.908046		Specificity	0.908046		Specificity	0.908046
Green	Accuracy	0.851333	0.0208966		Accuracy	0.87		Accuracy	0.853333		Accuracy	0.82		Accuracy	0.843333		Accuracy	0.87
	Precision	0.248364	0.150658		Precision	0.4		Precision	0.181818		Precision	0.16		Precision	0.0833333		Precision	0.416667
	Recall	0.0864865	0.0444099		Recall	0.108108		Recall	0.0540541		Recall	0.108108		Recall	0.027027		Recall	0.135135
	Specificity	0.958935	0.022877		Specificity	0.977186		Specificity	0.965779		Specificity	0.920152		Specificity	0.958175		Specificity	0.973384
Red	Accuracy	0.860667	0.00596285		Accuracy	0.863333		Accuracy	0.863333		Accuracy	0.863333		Accuracy	0.863333		Accuracy	0.85
	Precision	0.542063	0.0510354		Precision	0.555556		Precision	0.583333		Precision	0.545455		Precision	0.571429		Precision	0.454545
	Recall	0.218605	0.0453339		Recall	0.232558		Recall	0.162791		Recall	0.27907		Recall	0.186047		Recall	0.232558
	Specificity	0.968093	0.0111423		Specificity	0.968872		Specificity	0.980545		Specificity	0.961089		Specificity	0.976654		Specificity	0.953307
Blue	Accuracy	0.834667	0.0208966		Accuracy	0.826667		Accuracy	0.833333		Accuracy	0.843333		Accuracy	0.806667		Accuracy	0.863333
	Precision	0.0402667	0.0120754		Precision	0.02		Precision	0.04		Precision	0.0425532		Precision	0.05		Precision	0.0487805
	Recall	0.5	0.176777		Recall	0.25		Recall	0.5		Recall	0.5		Recall	0.75		Recall	0.5
	Specificity	0.839189	0.0221019		Specificity	0.834459		Specificity	0.837838		Specificity	0.847973		Specificity	0.807432		Specificity	0.868243
Purple	Accuracy	0.366	0.0314819		Accuracy	0.34		Accuracy	0.346667		Accuracy	0.406667		Accuracy	0.393333		Accuracy	0.343333
	Precision	0.011624	0.0048207		Precision	0.00507614		Precision	0.0101523		Precision	0.0165746		Precision	0.0162162		Precision	0.010101
	Recall	0.733333	0.278887		Recall	0.333333		Recall	0.666667		Recall	1		Recall	1		Recall	0.666667
	Specificity	0.36229	0.0293142		Specificity	0.340067		Specificity	0.343434		Specificity	0.400673		Specificity	0.387205		Specificity	0.340067

## Sheet: 1
		PUPMCR
		Yellow	Green	Red	Blue	Purple
Paper	Yellow	17	5	2	32	157		TP	17	Accuracy	0.32
	Green	2	4	5	5	21		TN	79	Precision	0.68
	Red	5	1	10	11	16		FP	8	Recall	0.0798122
	Blue	0	0	1	1	2		FN	196	Specificity	0.908046
	Purple	1	0	0	1	1
		PUPMCR
		Yellow	Green	Red	Blue	Purple
Paper	Yellow	17	5	2	32	157		TP	4	Accuracy	0.87
	Green	2	4	5	5	21		TN	257	Precision	0.4
	Red	5	1	10	11	16		FP	6	Recall	0.108108
	Blue	0	0	1	1	2		FN	33	Specificity	0.977186
	Purple	1	0	0	1	1
		PUPMCR
		Yellow	Green	Red	Blue	Purple
Paper	Yellow	17	5	2	32	157		TP	10	Accuracy	0.863333
	Green	2	4	5	5	21		TN	249	Precision	0.555556
	Red	5	1	10	11	16		FP	8	Recall	0.232558
	Blue	0	0	1	1	2		FN	33	Specificity	0.968872
	Purple	1	0	0	1	1
		PUPMCR
		Yellow	Green	Red	Blue	Purple
Paper	Yellow	17	5	2	32	157		TP	1	Accuracy	0.826667
	Green	2	4	5	5	21		TN	247	Precision	0.02
	Red	5	1	10	11	16		FP	49	Recall	0.25
	Blue	0	0	1	1	2		FN	3	Specificity	0.834459
	Purple	1	0	0	1	1
		PUPMCR
		Yellow	Green	Red	Blue	Purple
Paper	Yellow	17	5	2	32	157		TP	1	Accuracy	0.34
	Green	2	4	5	5	21		TN	101	Precision	0.00507614
	Red	5	1	10	11	16		FP	196	Recall	0.333333
	Blue	0	0	1	1	2		FN	2	Specificity	0.340067
	Purple	1	0	0	1	1

## Sheet: 2
		PUPMCR
		Yellow	Green	Red	Blue	Purple
Paper	Yellow	21	6	4	33	149		TP	21	Accuracy	0.33
	Green	4	2	1	4	26		TN	78	Precision	0.7
	Red	3	3	7	11	19		FP	9	Recall	0.0985915
	Blue	1	0	0	2	1		FN	192	Specificity	0.896552
	Purple	1	0	0	0	2
		PUPMCR
		Yellow	Green	Red	Blue	Purple
Paper	Yellow	21	6	4	33	149		TP	2	Accuracy	0.853333
	Green	4	2	1	4	26		TN	254	Precision	0.181818
	Red	3	3	7	11	19		FP	9	Recall	0.0540541
	Blue	1	0	0	2	1		FN	35	Specificity	0.965779
	Purple	1	0	0	0	2
		PUPMCR
		Yellow	Green	Red	Blue	Purple
Paper	Yellow	21	6	4	33	149		TP	7	Accuracy	0.863333
	Green	4	2	1	4	26		TN	252	Precision	0.583333
	Red	3	3	7	11	19		FP	5	Recall	0.162791
	Blue	1	0	0	2	1		FN	36	Specificity	0.980545
	Purple	1	0	0	0	2
		PUPMCR
		Yellow	Green	Red	Blue	Purple
Paper	Yellow	21	6	4	33	149		TP	2	Accuracy	0.833333
	Green	4	2	1	4	26		TN	248	Precision	0.04
	Red	3	3	7	11	19		FP	48	Recall	0.5
	Blue	1	0	0	2	1		FN	2	Specificity	0.837838
	Purple	1	0	0	0	2
		PUPMCR
		Yellow	Green	Red	Blue	Purple
Paper	Yellow	21	6	4	33	149		TP	2	Accuracy	0.346667
	Green	4	2	1	4	26		TN	102	Precision	0.0101523
	Red	3	3	7	11	19		FP	195	Recall	0.666667
	Blue	1	0	0	2	1		FN	1	Specificity	0.343434
	Purple	1	0	0	0	2

## Sheet: 3
		PUPMCR
		Yellow	Green	Red	Blue	Purple
Paper	Yellow	17	13	6	32	145		TP	17	Accuracy	0.32
	Green	6	4	4	5	18		TN	79	Precision	0.68
	Red	2	8	12	8	13		FP	8	Recall	0.0798122
	Blue	0	0	0	2	2		FN	196	Specificity	0.908046
	Purple	0	0	0	0	3
		PUPMCR
		Yellow	Green	Red	Blue	Purple
Paper	Yellow	17	13	6	32	145		TP	4	Accuracy	0.82
	Green	6	4	4	5	18		TN	242	Precision	0.16
	Red	2	8	12	8	13		FP	21	Recall	0.108108
	Blue	0	0	0	2	2		FN	33	Specificity	0.920152
	Purple	0	0	0	0	3
		PUPMCR
		Yellow	Green	Red	Blue	Purple
Paper	Yellow	17	13	6	32	145		TP	12	Accuracy	0.863333
	Green	6	4	4	5	18		TN	247	Precision	0.545455
	Red	2	8	12	8	13		FP	10	Recall	0.27907
	Blue	0	0	0	2	2		FN	31	Specificity	0.961089
	Purple	0	0	0	0	3
		PUPMCR
		Yellow	Green	Red	Blue	Purple
Paper	Yellow	17	13	6	32	145		TP	2	Accuracy	0.843333
	Green	6	4	4	5	18		TN	251	Precision	0.0425532
	Red	2	8	12	8	13		FP	45	Recall	0.5
	Blue	0	0	0	2	2		FN	2	Specificity	0.847973
	Purple	0	0	0	0	3
		PUPMCR
		Yellow	Green	Red	Blue	Purple
Paper	Yellow	17	13	6	32	145		TP	3	Accuracy	0.406667
	Green	6	4	4	5	18		TN	119	Precision	0.0165746
	Red	2	8	12	8	13		FP	178	Recall	1
	Blue	0	0	0	2	2		FN	0	Specificity	0.400673
	Purple	0	0	0	0	3

## Sheet: 4
		PUPMCR
		Yellow	Green	Red	Blue	Purple
Paper	Yellow	21	9	2	43	138		TP	21	Accuracy	0.333333
	Green	3	1	4	8	21		TN	79	Precision	0.724138
	Red	5	2	8	6	22		FP	8	Recall	0.0985915
	Blue	0	0	0	3	1		FN	192	Specificity	0.908046
	Purple	0	0	0	0	3
		PUPMCR
		Yellow	Green	Red	Blue	Purple
Paper	Yellow	21	9	2	43	138		TP	1	Accuracy	0.843333
	Green	3	1	4	8	21		TN	252	Precision	0.0833333
	Red	5	2	8	6	22		FP	11	Recall	0.027027
	Blue	0	0	0	3	1		FN	36	Specificity	0.958175
	Purple	0	0	0	0	3
		PUPMCR
		Yellow	Green	Red	Blue	Purple
Paper	Yellow	21	9	2	43	138		TP	8	Accuracy	0.863333
	Green	3	1	4	8	21		TN	251	Precision	0.571429
	Red	5	2	8	6	22		FP	6	Recall	0.186047
	Blue	0	0	0	3	1		FN	35	Specificity	0.976654
	Purple	0	0	0	0	3
		PUPMCR
		Yellow	Green	Red	Blue	Purple
Paper	Yellow	21	9	2	43	138		TP	3	Accuracy	0.806667
	Green	3	1	4	8	21		TN	239	Precision	0.05
	Red	5	2	8	6	22		FP	57	Recall	0.75
	Blue	0	0	0	3	1		FN	1	Specificity	0.807432
	Purple	0	0	0	0	3
		PUPMCR
		Yellow	Green	Red	Blue	Purple
Paper	Yellow	21	9	2	43	138		TP	3	Accuracy	0.393333
	Green	3	1	4	8	21		TN	115	Precision	0.0162162
	Red	5	2	8	6	22		FP	182	Recall	1
	Blue	0	0	0	3	1		FN	0	Specificity	0.387205
	Purple	0	0	0	0	3

## Sheet: 5
		PUPMCR
		Yellow	Green	Red	Blue	Purple
Paper	Yellow	19	4	7	28	155		TP	19	Accuracy	0.326667
	Green	4	5	5	5	18		TN	79	Precision	0.703704
	Red	3	2	10	6	22		FP	8	Recall	0.0892019
	Blue	1	0	0	2	1		FN	194	Specificity	0.908046
	Purple	0	1	0	0	2
		PUPMCR
		Yellow	Green	Red	Blue	Purple
Paper	Yellow	19	4	7	28	155		TP	5	Accuracy	0.87
	Green	4	5	5	5	18		TN	256	Precision	0.416667
	Red	3	2	10	6	22		FP	7	Recall	0.135135
	Blue	1	0	0	2	1		FN	32	Specificity	0.973384
	Purple	0	1	0	0	2
		PUPMCR
		Yellow	Green	Red	Blue	Purple
Paper	Yellow	19	4	7	28	155		TP	10	Accuracy	0.85
	Green	4	5	5	5	18		TN	245	Precision	0.454545
	Red	3	2	10	6	22		FP	12	Recall	0.232558
	Blue	1	0	0	2	1		FN	33	Specificity	0.953307
	Purple	0	1	0	0	2
		PUPMCR
		Yellow	Green	Red	Blue	Purple
Paper	Yellow	19	4	7	28	155		TP	2	Accuracy	0.863333
	Green	4	5	5	5	18		TN	257	Precision	0.0487805
	Red	3	2	10	6	22		FP	39	Recall	0.5
	Blue	1	0	0	2	1		FN	2	Specificity	0.868243
	Purple	0	1	0	0	2
		PUPMCR
		Yellow	Green	Red	Blue	Purple
Paper	Yellow	19	4	7	28	155		TP	2	Accuracy	0.343333
	Green	4	5	5	5	18		TN	101	Precision	0.010101
	Red	3	2	10	6	22		FP	196	Recall	0.666667
	Blue	1	0	0	2	1		FN	1	Specificity	0.340067
	Purple	0	1	0	0	2
