# Supplementary material for: PUPMCR: an R package for image-based identification of color based on Rayner’s (1970) terminology and known fungal pigments
Source: Biol Methods Protoc. 2025 Jan 12;10(1):bpaf004. doi: 10.1093/biomethods/bpaf004 (PMC11825390; doi:10.1093/biomethods/bpaf004)
Supplement: bpaf004_Supplementary_Data [file bpaf004_supplementary_data.zip › labE.xlsx]

## Sheet: SUMMARY
		PUPMCR							MEAN	SD			MEAN	SD
		Yellow	Green	Red	Blue	Purple
Paper	Yellow	202.8 ± 1.1	2.8 ± 0.8	1.4 ± 0.5	3 ± 2.3	3 ± 2.1		Accuracy	0.888667	0.00767391		IRR	0.604514	0.0130115
	Green	7.6 ± 0.9	21 ± 0.7	1 ± 0.7	3.4 ± 2.5	4 ± 2.3		Precision	0.897392	0.0076704
	Red	9.8 ± 0.8	3.6 ± 0.9	24 ± 1.0	4.4 ± 0.9	1.2 ± 0.8		Recall	0.952113	0.00514293
	Blue	3.4 ± 0.5	0.6 ± 0.5	0	0	0		Specificity	0.733333	0.0221096
	Purple	2.4 ± 0.9	0.4 ± 0.5	0.2 ± 0.4	0	0
		PUPMCR
		Yellow	Green	Red	Blue	Purple
Paper	Yellow	202.8 ± 1.1	2.8 ± 0.8	1.4 ± 0.5	3 ± 2.3	3 ± 2.1		Accuracy	0.922	0.00505525
	Green	7.6 ± 0.9	21 ± 0.7	1 ± 0.7	3.4 ± 2.5	4 ± 2.3		Precision	0.742222	0.0454063
	Red	9.8 ± 0.8	3.6 ± 0.9	24 ± 1.0	4.4 ± 0.9	1.2 ± 0.8		Recall	0.567568	0.019111
	Blue	3.4 ± 0.5	0.6 ± 0.5	0	0	0		Specificity	0.971863	0.00690719
	Purple	2.4 ± 0.9	0.4 ± 0.5	0.2 ± 0.4	0	0
		PUPMCR
		Yellow	Green	Red	Blue	Purple
Paper	Yellow	202.8 ± 1.1	2.8 ± 0.8	1.4 ± 0.5	3 ± 2.3	3 ± 2.1		Accuracy	0.928	0.00649786
	Green	7.6 ± 0.9	21 ± 0.7	1 ± 0.7	3.4 ± 2.5	4 ± 2.3		Precision	0.902788	0.0414928
	Red	9.8 ± 0.8	3.6 ± 0.9	24 ± 1.0	4.4 ± 0.9	1.2 ± 0.8		Recall	0.55814	0.0232558
	Blue	3.4 ± 0.5	0.6 ± 0.5	0	0	0		Specificity	0.989883	0.00443648
	Purple	2.4 ± 0.9	0.4 ± 0.5	0.2 ± 0.4	0	0
		PUPMCR
		Yellow	Green	Red	Blue	Purple
Paper	Yellow	202.8 ± 1.1	2.8 ± 0.8	1.4 ± 0.5	3 ± 2.3	3 ± 2.1		Accuracy	0.950667	0.0177012
	Green	7.6 ± 0.9	21 ± 0.7	1 ± 0.7	3.4 ± 2.5	4 ± 2.3		Precision	0	0
	Red	9.8 ± 0.8	3.6 ± 0.9	24 ± 1.0	4.4 ± 0.9	1.2 ± 0.8		Recall	0	0
	Blue	3.4 ± 0.5	0.6 ± 0.5	0	0	0		Specificity	0.963514	0.0179404
	Purple	2.4 ± 0.9	0.4 ± 0.5	0.2 ± 0.4	0	0
		PUPMCR
		Yellow	Green	Red	Blue	Purple
Paper	Yellow	202.8 ± 1.1	2.8 ± 0.8	1.4 ± 0.5	3 ± 2.3	3 ± 2.1		Accuracy	0.962667	0.0168984
	Green	7.6 ± 0.9	21 ± 0.7	1 ± 0.7	3.4 ± 2.5	4 ± 2.3		Precision	0	0
	Red	9.8 ± 0.8	3.6 ± 0.9	24 ± 1.0	4.4 ± 0.9	1.2 ± 0.8		Recall	0	0
	Blue	3.4 ± 0.5	0.6 ± 0.5	0	0	0		Specificity	0.972391	0.0170691
	Purple	2.4 ± 0.9	0.4 ± 0.5	0.2 ± 0.4	0	0

## Sheet: MATRIX
		PUPMCR								PUPMCR
		Yellow	Green	Red	Blue	Purple				Yellow	Green	Red	Blue	Purple
Paper	Yellow	202.8 ± 1.1	2.8 ± 0.8	1.4 ± 0.5	3 ± 2.3	3 ± 2.1		Paper	Yellow	203	2	2	1	5
	Green	7.6 ± 0.9	21 ± 0.7	1 ± 0.7	3.4 ± 2.5	4 ± 2.3			Green	7	21	1	2	6
	Red	9.8 ± 0.8	3.6 ± 0.9	24 ± 1.0	4.4 ± 0.9	1.2 ± 0.8			Red	10	5	23	3	2
	Blue	3.4 ± 0.5	0.6 ± 0.5	0	0	0			Blue	3	1	0	0	0
	Purple	2.4 ± 0.9	0.4 ± 0.5	0.2 ± 0.4	0	0			Purple	1	1	1	0	0
MEAN		PUPMCR								PUPMCR
		Yellow	Green	Red	Blue	Purple				Yellow	Green	Red	Blue	Purple
Paper	Yellow	202.8	2.8	1.4	3	3		Paper	Yellow	204	3	1	0	5
	Green	7.6	21	1	3.4	4			Green	7	22	1	1	6
	Red	9.8	3.6	24	4.4	1.2			Red	10	3	24	4	2
	Blue	3.4	0.6	0	0	0			Blue	3	1	0	0	0
	Purple	2.4	0.4	0.2	0	0			Purple	2	1	0	0	0
SD		PUPMCR								PUPMCR
		Yellow	Green	Red	Blue	Purple				Yellow	Green	Red	Blue	Purple
Paper	Yellow	1.09545	0.83666	0.547723	2.34521	2.12132		Paper	Yellow	201	3	2	5	2
	Green	0.894427	0.707107	0.707107	2.50998	2.34521			Green	7	21	1	7	1
	Red	0.83666	0.894427	1	0.894427	0.83666			Red	9	3	25	5	1
	Blue	0.547723	0.547723	0	0	0			Blue	4	0	0	0	0
	Purple	0.894427	0.547723	0.447214	0	0			Purple	3	0	0	0	0
										PUPMCR
										Yellow	Green	Red	Blue	Purple
								Paper	Yellow	203	2	1	4	3
									Green	8	20	2	2	5
									Red	11	3	23	5	1
									Blue	4	0	0	0	0
									Purple	3	0	0	0	0
										PUPMCR
										Yellow	Green	Red	Blue	Purple
								Paper	Yellow	203	4	1	5	0
									Green	9	21	0	5	2
									Red	9	4	25	5	0
									Blue	3	1	0	0	0
									Purple	3	0	0	0	0

## Sheet: METRICS
					1			2			3			4			5
		MEAN	SD
Yellow	Accuracy	0.888667	0.00767391		Accuracy	0.896667		Accuracy	0.896667		Accuracy	0.883333		Accuracy	0.88		Accuracy	0.886667
	Precision	0.897392	0.0076704		Precision	0.90625		Precision	0.902655		Precision	0.897321		Precision	0.886463		Precision	0.894273
	Recall	0.952113	0.00514293		Recall	0.953052		Recall	0.957746		Recall	0.943662		Recall	0.953052		Recall	0.953052
	Specificity	0.733333	0.0221096		Specificity	0.758621		Specificity	0.747126		Specificity	0.735632		Specificity	0.701149		Specificity	0.724138
Green	Accuracy	0.922	0.00505525		Accuracy	0.916667		Accuracy	0.923333		Accuracy	0.926667		Accuracy	0.926667		Accuracy	0.916667
	Precision	0.742222	0.0454063		Precision	0.7		Precision	0.733333		Precision	0.777778		Precision	0.8		Precision	0.7
	Recall	0.567568	0.019111		Recall	0.567568		Recall	0.594595		Recall	0.567568		Recall	0.540541		Recall	0.567568
	Specificity	0.971863	0.00690719		Specificity	0.965779		Specificity	0.969582		Specificity	0.977186		Specificity	0.980989		Specificity	0.965779
Red	Accuracy	0.928	0.00649786		Accuracy	0.92		Accuracy	0.93		Accuracy	0.93		Accuracy	0.923333		Accuracy	0.936667
	Precision	0.902788	0.0414928		Precision	0.851852		Precision	0.923077		Precision	0.892857		Precision	0.884615		Precision	0.961538
	Recall	0.55814	0.0232558		Recall	0.534884		Recall	0.55814		Recall	0.581395		Recall	0.534884		Recall	0.581395
	Specificity	0.989883	0.00443648		Specificity	0.984436		Specificity	0.992218		Specificity	0.988327		Specificity	0.988327		Specificity	0.996109
Blue	Accuracy	0.950667	0.0177012		Accuracy	0.966667		Accuracy	0.97		Accuracy	0.93		Accuracy	0.95		Accuracy	0.936667
	Precision	0	0		Precision	0		Precision	0		Precision	0		Precision	0		Precision	0
	Recall	0	0		Recall	0		Recall	0		Recall	0		Recall	0		Recall	0
	Specificity	0.963514	0.0179404		Specificity	0.97973		Specificity	0.983108		Specificity	0.942568		Specificity	0.962838		Specificity	0.949324
Purple	Accuracy	0.962667	0.0168984		Accuracy	0.946667		Accuracy	0.946667		Accuracy	0.976667		Accuracy	0.96		Accuracy	0.983333
	Precision	0	0		Precision	0		Precision	0		Precision	0		Precision	0		Precision	0
	Recall	0	0		Recall	0		Recall	0		Recall	0		Recall	0		Recall	0
	Specificity	0.972391	0.0170691		Specificity	0.956229		Specificity	0.956229		Specificity	0.986532		Specificity	0.969697		Specificity	0.993266

## Sheet: 1
		PUPMCR
		Yellow	Green	Red	Blue	Purple
Paper	Yellow	203	2	2	1	5		TP	203	Accuracy	0.896667
	Green	7	21	1	2	6		TN	66	Precision	0.90625
	Red	10	5	23	3	2		FP	21	Recall	0.953052
	Blue	3	1	0	0	0		FN	10	Specificity	0.758621
	Purple	1	1	1	0	0
		PUPMCR
		Yellow	Green	Red	Blue	Purple
Paper	Yellow	203	2	2	1	5		TP	21	Accuracy	0.916667
	Green	7	21	1	2	6		TN	254	Precision	0.7
	Red	10	5	23	3	2		FP	9	Recall	0.567568
	Blue	3	1	0	0	0		FN	16	Specificity	0.965779
	Purple	1	1	1	0	0
		PUPMCR
		Yellow	Green	Red	Blue	Purple
Paper	Yellow	203	2	2	1	5		TP	23	Accuracy	0.92
	Green	7	21	1	2	6		TN	253	Precision	0.851852
	Red	10	5	23	3	2		FP	4	Recall	0.534884
	Blue	3	1	0	0	0		FN	20	Specificity	0.984436
	Purple	1	1	1	0	0
		PUPMCR
		Yellow	Green	Red	Blue	Purple
Paper	Yellow	203	2	2	1	5		TP	0	Accuracy	0.966667
	Green	7	21	1	2	6		TN	290	Precision	0
	Red	10	5	23	3	2		FP	6	Recall	0
	Blue	3	1	0	0	0		FN	4	Specificity	0.97973
	Purple	1	1	1	0	0
		PUPMCR
		Yellow	Green	Red	Blue	Purple
Paper	Yellow	203	2	2	1	5		TP	0	Accuracy	0.946667
	Green	7	21	1	2	6		TN	284	Precision	0
	Red	10	5	23	3	2		FP	13	Recall	0
	Blue	3	1	0	0	0		FN	3	Specificity	0.956229
	Purple	1	1	1	0	0

## Sheet: 2
		PUPMCR
		Yellow	Green	Red	Blue	Purple
Paper	Yellow	204	3	1	0	5		TP	204	Accuracy	0.896667
	Green	7	22	1	1	6		TN	65	Precision	0.902655
	Red	10	3	24	4	2		FP	22	Recall	0.957746
	Blue	3	1	0	0	0		FN	9	Specificity	0.747126
	Purple	2	1	0	0	0
		PUPMCR
		Yellow	Green	Red	Blue	Purple
Paper	Yellow	204	3	1	0	5		TP	22	Accuracy	0.923333
	Green	7	22	1	1	6		TN	255	Precision	0.733333
	Red	10	3	24	4	2		FP	8	Recall	0.594595
	Blue	3	1	0	0	0		FN	15	Specificity	0.969582
	Purple	2	1	0	0	0
		PUPMCR
		Yellow	Green	Red	Blue	Purple
Paper	Yellow	204	3	1	0	5		TP	24	Accuracy	0.93
	Green	7	22	1	1	6		TN	255	Precision	0.923077
	Red	10	3	24	4	2		FP	2	Recall	0.55814
	Blue	3	1	0	0	0		FN	19	Specificity	0.992218
	Purple	2	1	0	0	0
		PUPMCR
		Yellow	Green	Red	Blue	Purple
Paper	Yellow	204	3	1	0	5		TP	0	Accuracy	0.97
	Green	7	22	1	1	6		TN	291	Precision	0
	Red	10	3	24	4	2		FP	5	Recall	0
	Blue	3	1	0	0	0		FN	4	Specificity	0.983108
	Purple	2	1	0	0	0
		PUPMCR
		Yellow	Green	Red	Blue	Purple
Paper	Yellow	204	3	1	0	5		TP	0	Accuracy	0.946667
	Green	7	22	1	1	6		TN	284	Precision	0
	Red	10	3	24	4	2		FP	13	Recall	0
	Blue	3	1	0	0	0		FN	3	Specificity	0.956229
	Purple	2	1	0	0	0

## Sheet: 3
		PUPMCR
		Yellow	Green	Red	Blue	Purple
Paper	Yellow	201	3	2	5	2		TP	201	Accuracy	0.883333
	Green	7	21	1	7	1		TN	64	Precision	0.897321
	Red	9	3	25	5	1		FP	23	Recall	0.943662
	Blue	4	0	0	0	0		FN	12	Specificity	0.735632
	Purple	3	0	0	0	0
		PUPMCR
		Yellow	Green	Red	Blue	Purple
Paper	Yellow	201	3	2	5	2		TP	21	Accuracy	0.926667
	Green	7	21	1	7	1		TN	257	Precision	0.777778
	Red	9	3	25	5	1		FP	6	Recall	0.567568
	Blue	4	0	0	0	0		FN	16	Specificity	0.977186
	Purple	3	0	0	0	0
		PUPMCR
		Yellow	Green	Red	Blue	Purple
Paper	Yellow	201	3	2	5	2		TP	25	Accuracy	0.93
	Green	7	21	1	7	1		TN	254	Precision	0.892857
	Red	9	3	25	5	1		FP	3	Recall	0.581395
	Blue	4	0	0	0	0		FN	18	Specificity	0.988327
	Purple	3	0	0	0	0
		PUPMCR
		Yellow	Green	Red	Blue	Purple
Paper	Yellow	201	3	2	5	2		TP	0	Accuracy	0.93
	Green	7	21	1	7	1		TN	279	Precision	0
	Red	9	3	25	5	1		FP	17	Recall	0
	Blue	4	0	0	0	0		FN	4	Specificity	0.942568
	Purple	3	0	0	0	0
		PUPMCR
		Yellow	Green	Red	Blue	Purple
Paper	Yellow	201	3	2	5	2		TP	0	Accuracy	0.976667
	Green	7	21	1	7	1		TN	293	Precision	0
	Red	9	3	25	5	1		FP	4	Recall	0
	Blue	4	0	0	0	0		FN	3	Specificity	0.986532
	Purple	3	0	0	0	0

## Sheet: 4
		PUPMCR
		Yellow	Green	Red	Blue	Purple
Paper	Yellow	203	2	1	4	3		TP	203	Accuracy	0.88
	Green	8	20	2	2	5		TN	61	Precision	0.886463
	Red	11	3	23	5	1		FP	26	Recall	0.953052
	Blue	4	0	0	0	0		FN	10	Specificity	0.701149
	Purple	3	0	0	0	0
		PUPMCR
		Yellow	Green	Red	Blue	Purple
Paper	Yellow	203	2	1	4	3		TP	20	Accuracy	0.926667
	Green	8	20	2	2	5		TN	258	Precision	0.8
	Red	11	3	23	5	1		FP	5	Recall	0.540541
	Blue	4	0	0	0	0		FN	17	Specificity	0.980989
	Purple	3	0	0	0	0
		PUPMCR
		Yellow	Green	Red	Blue	Purple
Paper	Yellow	203	2	1	4	3		TP	23	Accuracy	0.923333
	Green	8	20	2	2	5		TN	254	Precision	0.884615
	Red	11	3	23	5	1		FP	3	Recall	0.534884
	Blue	4	0	0	0	0		FN	20	Specificity	0.988327
	Purple	3	0	0	0	0
		PUPMCR
		Yellow	Green	Red	Blue	Purple
Paper	Yellow	203	2	1	4	3		TP	0	Accuracy	0.95
	Green	8	20	2	2	5		TN	285	Precision	0
	Red	11	3	23	5	1		FP	11	Recall	0
	Blue	4	0	0	0	0		FN	4	Specificity	0.962838
	Purple	3	0	0	0	0
		PUPMCR
		Yellow	Green	Red	Blue	Purple
Paper	Yellow	203	2	1	4	3		TP	0	Accuracy	0.96
	Green	8	20	2	2	5		TN	288	Precision	0
	Red	11	3	23	5	1		FP	9	Recall	0
	Blue	4	0	0	0	0		FN	3	Specificity	0.969697
	Purple	3	0	0	0	0

## Sheet: 5
		PUPMCR
		Yellow	Green	Red	Blue	Purple
Paper	Yellow	203	4	1	5	0		TP	203	Accuracy	0.886667
	Green	9	21	0	5	2		TN	63	Precision	0.894273
	Red	9	4	25	5	0		FP	24	Recall	0.953052
	Blue	3	1	0	0	0		FN	10	Specificity	0.724138
	Purple	3	0	0	0	0
		PUPMCR
		Yellow	Green	Red	Blue	Purple
Paper	Yellow	203	4	1	5	0		TP	21	Accuracy	0.916667
	Green	9	21	0	5	2		TN	254	Precision	0.7
	Red	9	4	25	5	0		FP	9	Recall	0.567568
	Blue	3	1	0	0	0		FN	16	Specificity	0.965779
	Purple	3	0	0	0	0
		PUPMCR
		Yellow	Green	Red	Blue	Purple
Paper	Yellow	203	4	1	5	0		TP	25	Accuracy	0.936667
	Green	9	21	0	5	2		TN	256	Precision	0.961538
	Red	9	4	25	5	0		FP	1	Recall	0.581395
	Blue	3	1	0	0	0		FN	18	Specificity	0.996109
	Purple	3	0	0	0	0
		PUPMCR
		Yellow	Green	Red	Blue	Purple
Paper	Yellow	203	4	1	5	0		TP	0	Accuracy	0.936667
	Green	9	21	0	5	2		TN	281	Precision	0
	Red	9	4	25	5	0		FP	15	Recall	0
	Blue	3	1	0	0	0		FN	4	Specificity	0.949324
	Purple	3	0	0	0	0
		PUPMCR
		Yellow	Green	Red	Blue	Purple
Paper	Yellow	203	4	1	5	0		TP	0	Accuracy	0.983333
	Green	9	21	0	5	2		TN	295	Precision	0
	Red	9	4	25	5	0		FP	2	Recall	0
	Blue	3	1	0	0	0		FN	3	Specificity	0.993266
	Purple	3	0	0	0	0
